# Supplementary material for: Identification of copy number variation in French dairy and beef breeds using next-generation sequencing
Source: Genet Sel Evol. 2017 Oct 24;49:77. doi: 10.1186/s12711-017-0352-z (PMC5655909; doi:10.1186/s12711-017-0352-z)
Supplement: Supplementary file 5 — Additional file 5: Table S4. Percentage of validated variants in trios and parent-son pairs. This table includes statistics about the percentage of inherited variants from the parent to its son. [file 12711_2017_352_MOESM5_ESM.xlsx]

## Sheet: Table S4
Additional File 5 Table S4 Percentage of validated variants in the family structure
Animal	Parent	# predicted variants in the parent	# inherited variants from parent to son	Percentage
HOL9	HOL34	1.279	933	72.0
HOL35	HOL57	534	207	38.0
MON5	MON31	3.068	2.133	69.0
MON5	MON2	3.398	2.333	68.0
MON7	MON1	3.171	2.16	68.0
MON7	MON31	3.068	2.036	66.0
MON8	MON51	526	183	34.0
MON9	MON51	526	197	37.0
MON10	MON45	706	193	27.0
MON22	MON8	741	283	38.0
MON35	MON51	526	179	34.0
MON38	MON36	300	47	15.0
MON48	MON35	776	256	32.0
MON53	MON34	2.359	303	12.0
NOR3	NOR21	1.959	1.138	58.0
NOR7	NOR31	612	246	40.0
NOR23	NOR20	407	194	47.0
NOR25	NOR22	561	100	17.0
NOR27	NOR3	2.727	345	12.0
NOR36	NOR13	795	281	35.0
percentage: The percentage of inherited events from the parent to the offspring
