# Supplementary material for: Identification of copy number variation in French dairy and beef breeds using next-generation sequencing
Source: Genet Sel Evol. 2017 Oct 24;49:77. doi: 10.1186/s12711-017-0352-z (PMC5655909; doi:10.1186/s12711-017-0352-z)
Supplement: Supplementary file 6 — Additional file 6: Table S5. Variants validated by the twice-sequenced approach. [file 12711_2017_352_MOESM6_ESM.xlsx]

## Sheet: Table S5
Additional File 6 Table S5 Variants validated by twice-sequenced approach
CNVR_ID	# tools	# animals	# animals with deletion regions	# animals with duplication regions	# animals with CNVRs	# breeds	Breeds
CNVR_2	1	6	6	0	0	3	Blonde d'Aquitaine;Montbéliarde; Rouge des Prés
CNVR_4	1	1	1	0	0	1	Montbéliarde
CNVR_5	1	2	2	0	0	1	Montbéliarde
CNVR_10	2	10	10	0	0	5	Blonde d'Aquitaine; Charolaise; Limousine; Montbéliarde; Rouge des Prés
CNVR_13	1	3	3	0	0	1	Montbéliarde
CNVR_15	1	2	2	0	0	1	Montbéliarde
CNVR_17	2	1	1	0	0	1	Limousine
CNVR_18	1	1	1	0	0	1	Charolaise
CNVR_20	1	1	1	0	0	1	Montbéliarde
CNVR_21	1	6	6	0	0	3	Blonde d'Aquitaine; Limousine; Montbéliarde
CNVR_22	1	3	3	0	0	2	Montbéliarde; Rouge des Prés
CNVR_23	1	2	2	0	0	1	Montbéliarde
CNVR_25	1	1	1	0	0	1	Montbéliarde
CNVR_26	1	1	1	0	0	1	Limousine
CNVR_27	1	3	1	2	0	2	Montbéliarde; Limousine
CNVR_28	2	2	2	0	0	1	Limousine
CNVR_29	1	1	1	0	0	1	Limousine
CNVR_31	1	3	3	0	0	2	Montbéliarde; Rouge des Prés
CNVR_34	1	2	2	0	0	2	Charolaise; Montbéliarde
CNVR_35	1	1	1	0	0	1	Charolaise
CNVR_41	1	1	1	0	0	1	Limousine
CNVR_46	1	2	2	0	0	2	Montbéliarde; Limousine
CNVR_49	1	7	7	0	0	4	Charolaise; Limousine; Montbéliarde; Rouge des Prés
CNVR_51	1	6	6	0	0	2	Montbéliarde; Limousine
CNVR_53	1	1	1	0	0	1	Montbéliarde
CNVR_64	1	2	2	0	0	1	Montbéliarde
CNVR_66	1	1	1	0	0	1	Montbéliarde
CNVR_68	1	2	2	0	0	1	Montbéliarde
CNVR_69	1	2	2	0	0	1	Montbéliarde
CNVR_71	2	9	9	0	0	5	Limousine; Montbéliarde; Rouge des Prés; Charolaise; Blonde d'Aquitaine
CNVR_77	1	1	1	0	0	1	Montbéliarde
CNVR_78	1	2	2	0	0	2	Montbéliarde; Charolaise
CNVR_80	1	1	1	0	0	1	Limousine
CNVR_83	1	2	2	0	0	2	Blonde d'Aquitaine; Montbéliarde
CNVR_85	1	1	1	0	0	1	Limousine
CNVR_86	1	1	1	0	0	1	Rouge des Prés
CNVR_87	1	7	7	0	0	4	Limousine; Montbéliarde; Charolaise; Blonde d'Aquitaine
CNVR_88	1	4	4	0	0	1	Montbéliarde
CNVR_95	1	6	6	0	0	4	Limousine; Montbéliarde; Rouge des Prés; Charolaise
CNVR_96	1	1	1	0	0	1	Rouge des Prés
CNVR_103	1	2	2	0	0	2	Rouge des Prés; Montbéliarde
CNVR_104	1	6	6	0	0	3	Montbéliarde; Rouge des Prés; Charolaise
CNVR_105	1	1	1	0	0	1	Rouge des Prés
CNVR_106	1	1	1	0	0	1	Montbéliarde
CNVR_108	1	1	1	0	0	1	Montbéliarde
CNVR_109	1	2	2	0	0	1	Montbéliarde
CNVR_113	1	1	1	0	0	1	Charolaise
CNVR_115	1	1	1	0	0	1	Rouge des Prés
CNVR_116	1	6	6	0	0	3	Limousine; Montbéliarde; Rouge des Prés
CNVR_117	1	6	6	0	0	3	Limousine; Montbéliarde; Charolaise
CNVR_118	1	2	2	0	0	2	Montbéliarde; Rouge des Prés
CNVR_124	1	6	6	0	0	3	Limousine; Montbéliarde; Charolaise
CNVR_125	1	4	4	0	0	2	Montbéliarde; Rouge des Prés
CNVR_126	2	7	7	0	0	4	Limousine; Charolaise; Montbéliarde; Rouge des Prés
CNVR_129	2	1	1	0	0	1	Rouge des Prés
CNVR_133	1	2	2	0	0	2	Blonde d'Aquitaine; Montbéliarde
CNVR_134	1	1	1	0	0	1	Rouge des Prés
CNVR_135	1	7	7	0	0	3	Charolaise; Montbéliarde; Rouge des Prés
CNVR_137	1	1	1	0	0	1	Montbéliarde
CNVR_138	2	9	9	0	0	5	Limousine; Charolaise; Montbéliarde; Rouge des Prés; Blonde d'Aquitaine
CNVR_145	2	2	2	0	0	2	Blonde d'Aquitaine; Montbéliarde
CNVR_149	1	3	3	0	0	3	Limousine; Montbéliarde; Blonde d'Aquitaine
CNVR_162	1	1	1	0	0	1	Blonde d'Aquitaine
CNVR_168	1	1	1	0	0	1	Charolaise
CNVR_172	1	2	2	0	0	1	Montbéliarde
CNVR_175	2	5	5	0	0	2	Montbéliarde; Rouge des Prés
CNVR_179	1	1	1	0	0	1	Montbéliarde
CNVR_184	1	1	1	0	0	1	Montbéliarde
CNVR_186	1	7	7	0	0	4	Limousine; Montbéliarde; Charolaise; Blonde d'Aquitaine
CNVR_187	1	1	1	0	0	1	Limousine
CNVR_188	2	1	1	0	0	1	Rouge des Prés
CNVR_189	1	2	2	0	0	1	Montbéliarde
CNVR_198	1	2	2	0	0	2	Rouge des Prés; Montbéliarde
CNVR_199	1	2	2	0	0	1	Montbéliarde
CNVR_203	1	2	2	0	0	2	Montbéliarde; Charolaise
CNVR_206	1	1	1	0	0	1	Montbéliarde
CNVR_210	1	1	1	0	0	1	Montbéliarde
CNVR_211	1	2	2	0	0	2	Montbéliarde; Charolaise
CNVR_215	1	1	1	0	0	1	Montbéliarde
CNVR_216	2	3	3	0	0	2	Limousine; Montbéliarde
CNVR_217	1	1	1	0	0	1	Montbéliarde
CNVR_220	1	1	1	0	0	1	Montbéliarde
CNVR_222	2	5	5	0	0	2	Montbéliarde; Limousine
CNVR_224	1	1	1	0	0	1	Montbéliarde
CNVR_227	2	8	8	0	0	4	Charolaise; Montbéliarde; Rouge des Prés; Blonde d'Aquitaine
CNVR_228	1	4	4	0	0	1	Montbéliarde
CNVR_232	1	1	1	0	0	1	Blonde d'Aquitaine
CNVR_233	1	1	1	0	0	1	Charolaise
CNVR_234	1	7	7	0	0	4	Limousine; Montbéliarde; Rouge des Prés; Charolaise
CNVR_236	2	4	4	0	0	4	Limousine; Rouge des Prés; Montbéliarde; Charolaise
CNVR_245	1	3	3	0	0	3	Blonde d'Aquitaine; Rouge des Prés; Montbéliarde
CNVR_250	1	5	5	0	0	3	Charolaise; Rouge des Prés; Montbéliarde
CNVR_253	1	1	1	0	0	1	Rouge des Prés
CNVR_255	1	2	2	0	0	2	Limousine; Montbéliarde
CNVR_256	1	1	1	0	0	1	Limousine
CNVR_259	1	1	1	0	0	1	Charolaise
CNVR_261	1	2	2	0	0	2	Montbéliarde; Charolaise
CNVR_264	1	1	1	0	0	1	Montbéliarde
CNVR_266	1	2	2	0	0	1	Charolaise
CNVR_267	1	1	1	0	0	1	Limousine
CNVR_272	1	1	1	0	0	1	Rouge des Prés
CNVR_273	1	2	2	0	0	2	Blonde d'Aquitaine; Charolaise
CNVR_274	1	2	2	0	0	1	Montbéliarde
CNVR_275	1	1	1	0	0	1	Montbéliarde
CNVR_281	1	2	0	2	0	1	Montbéliarde
CNVR_285	2	1	1	0	0	1	Limousine
CNVR_286	1	1	1	0	0	1	Limousine
CNVR_287	1	2	2	0	0	2	Montbéliarde; Charolaise
CNVR_291	1	6	6	0	0	2	Montbéliarde; Rouge des Prés
CNVR_292	1	3	3	0	0	3	Blonde d'Aquitaine; Rouge des Prés; Montbéliarde
CNVR_296	1	2	2	0	0	2	Rouge des Prés; Charolaise
CNVR_299	1	1	1	0	0	1	Charolaise
CNVR_301	1	4	4	0	0	2	Montbéliarde; Charolaise
CNVR_304	1	3	3	0	0	1	Montbéliarde
CNVR_309	1	1	1	0	0	1	Montbéliarde
CNVR_310	1	1	1	0	0	1	Rouge des Prés
CNVR_311	1	8	8	0	0	4	Charolaise; Montbéliarde; Rouge des Prés; Blonde d'Aquitaine
CNVR_313	2	10	10	0	0	5	Montbéliarde; Limousine; Rouge des Prés; Charolaise; Blonde d'Aquitaine
CNVR_319	1	4	4	0	0	1	Montbéliarde
CNVR_324	2	8	8	0	0	4	Limousine; Charolaise; Montbéliarde; Rouge des Prés
CNVR_328	2	9	9	0	0	4	Montbéliarde; Limousine; Rouge des Prés; Charolaise
CNVR_329	1	6	6	0	0	2	Limousine; Montbéliarde
CNVR_336	2	6	6	0	0	5	Limousine; Montbéliarde; Rouge des Prés; Blonde d'Aquitaine; Charolaise
CNVR_339	2	10	10	0	0	5	Montbéliarde; Limousine; Blonde d'Aquitaine; Rouge des Prés; Charolaise
CNVR_340	1	3	3	0	0	3	Limousine; Montbéliarde; Charolaise
CNVR_341	1	1	1	0	0	1	Montbéliarde
CNVR_342	1	1	1	0	0	1	Montbéliarde
CNVR_351	1	1	1	0	0	1	Charolaise
CNVR_355	1	3	3	0	0	3	Limousine; Charolaise; Blonde d'Aquitaine
CNVR_357	1	2	2	0	0	2	Montbéliarde; Charolaise
CNVR_358	1	5	5	0	0	2	Montbéliarde; Charolaise
CNVR_370	1	1	1	0	0	1	Charolaise
CNVR_372	1	4	4	0	0	2	Montbéliarde; Rouge des Prés
CNVR_375	1	1	1	0	0	1	Montbéliarde
CNVR_376	1	4	4	0	0	2	Rouge des Prés; Montbéliarde
CNVR_381	1	3	3	0	0	1	Montbéliarde
CNVR_382	1	2	2	0	0	1	Montbéliarde
CNVR_386	1	1	1	0	0	1	Montbéliarde
CNVR_389	1	4	4	0	0	2	Blonde d'Aquitaine; Montbéliarde
CNVR_392	1	3	3	0	0	2	Montbéliarde; Charolaise
CNVR_394	1	3	3	0	0	1	Montbéliarde
CNVR_395	1	2	2	0	0	1	Montbéliarde
CNVR_399	2	7	7	0	0	3	Montbéliarde; Rouge des Prés; Charolaise
CNVR_408	1	6	6	0	0	2	Montbéliarde; Charolaise
CNVR_409	1	6	6	0	0	3	Limousine; Montbéliarde; Blonde d'Aquitaine
CNVR_411	2	4	4	0	0	2	Montbéliarde; Limousine
CNVR_413	1	4	4	0	0	2	Montbéliarde; Charolaise
CNVR_415	1	3	3	0	0	2	Blonde d'Aquitaine; Montbéliarde
CNVR_417	2	7	7	0	0	2	Limousine; Montbéliarde
CNVR_421	2	6	6	0	0	5	Limousine; Montbéliarde; Rouge des Prés; Blonde d'Aquitaine; Charolaise
CNVR_422	1	4	4	0	0	4	Limousine; Rouge des Prés; Montbéliarde; Blonde d'Aquitaine
CNVR_423	1	1	1	0	0	1	Charolaise
CNVR_426	1	1	1	0	0	1	Montbéliarde
CNVR_427	1	1	1	0	0	1	Montbéliarde
CNVR_437	2	10	10	0	0	5	Montbéliarde; Limousine; Rouge des Prés; Blonde d'Aquitaine; Charolaise
CNVR_441	1	1	1	0	0	1	Rouge des Prés
CNVR_442	1	7	7	0	0	3	Charolaise; Montbéliarde; Blonde d'Aquitaine
CNVR_443	1	1	1	0	0	1	Montbéliarde
CNVR_444	1	1	1	0	0	1	Montbéliarde
CNVR_448	1	1	1	0	0	1	Montbéliarde
CNVR_449	1	1	1	0	0	1	Montbéliarde
CNVR_453	1	7	7	0	0	2	Charolaise; Montbéliarde
CNVR_455	1	5	5	0	0	1	Montbéliarde
CNVR_456	1	4	4	0	0	1	Montbéliarde
CNVR_457	1	1	1	0	0	1	Charolaise
CNVR_460	1	1	1	0	0	1	Montbéliarde
CNVR_464	1	6	6	0	0	2	Montbéliarde; Charolaise
CNVR_467	1	2	2	0	0	2	Limousine; Rouge des Prés
CNVR_470	2	2	2	0	0	2	Limousine; Charolaise
CNVR_473	1	1	1	0	0	1	Rouge des Prés
CNVR_475	2	3	3	0	0	3	Blonde d'Aquitaine; Montbéliarde; Limousine
CNVR_477	2	7	7	0	0	4	Limousine; Montbéliarde; Rouge des Prés; Blonde d'Aquitaine
CNVR_478	1	2	2	0	0	1	Montbéliarde
CNVR_480	1	1	1	0	0	1	Blonde d'Aquitaine
CNVR_481	1	3	3	0	0	1	Montbéliarde
CNVR_489	2	4	4	0	0	4	Limousine; Rouge des Prés; Montbéliarde; Blonde d'Aquitaine
CNVR_491	1	4	4	0	0	2	Montbéliarde; Limousine
CNVR_497	1	3	3	0	0	1	Montbéliarde
CNVR_498	1	4	4	0	0	4	Limousine; Rouge des Prés; Charolaise; Montbéliarde
CNVR_499	2	1	1	0	0	1	Rouge des Prés
CNVR_501	1	2	2	0	0	2	Blonde d'Aquitaine; Charolaise
CNVR_502	1	4	4	0	0	3	Blonde d'Aquitaine; Rouge des Prés; Charolaise
CNVR_504	1	4	0	4	0	2	Montbéliarde; Limousine
CNVR_506	1	1	1	0	0	1	Montbéliarde
CNVR_512	1	1	1	0	0	1	Montbéliarde
CNVR_514	1	2	2	0	0	1	Montbéliarde
CNVR_517	1	1	1	0	0	1	Limousine
CNVR_524	2	8	8	0	0	4	Limousine; Montbéliarde; Rouge des Prés; Blonde d'Aquitaine
CNVR_525	1	2	2	0	0	2	Blonde d'Aquitaine; Montbéliarde
CNVR_532	1	1	1	0	0	1	Montbéliarde
CNVR_536	1	2	2	0	0	2	Rouge des Prés; Charolaise
CNVR_537	1	2	2	0	0	1	Montbéliarde
CNVR_539	1	2	2	0	0	1	Montbéliarde
CNVR_541	2	8	8	0	0	4	Limousine; Charolaise; Montbéliarde; Rouge des Prés
CNVR_543	1	4	4	0	0	1	Montbéliarde
CNVR_544	1	1	1	0	0	1	Montbéliarde
CNVR_545	1	2	2	0	0	1	Montbéliarde
CNVR_546	1	1	1	0	0	1	Montbéliarde
CNVR_547	1	1	1	0	0	1	Montbéliarde
CNVR_549	1	1	1	0	0	1	Rouge des Prés
CNVR_550	1	1	1	0	0	1	Montbéliarde
CNVR_554	1	1	1	0	0	1	Montbéliarde
CNVR_561	1	1	1	0	0	1	Montbéliarde
CNVR_564	1	8	8	0	0	4	Limousine; Montbéliarde; Charolaise; Rouge des Prés
CNVR_565	1	1	1	0	0	1	Montbéliarde
CNVR_567	1	7	7	0	0	4	Limousine; Montbéliarde; Rouge des Prés; Charolaise
CNVR_568	1	1	1	0	0	1	Charolaise
CNVR_572	1	1	1	0	0	1	Rouge des Prés
CNVR_573	2	10	10	0	0	4	Montbéliarde; Limousine; Charolaise; Rouge des Prés
CNVR_584	1	3	3	0	0	1	Montbéliarde
CNVR_586	2	1	1	0	0	1	Limousine
CNVR_592	1	1	1	0	0	1	Montbéliarde
CNVR_593	2	2	2	0	0	1	Montbéliarde
CNVR_594	1	3	3	0	0	2	Charolaise; Montbéliarde
CNVR_602	1	3	3	0	0	2	Montbéliarde; Charolaise
CNVR_606	1	3	3	0	0	1	Montbéliarde
CNVR_607	1	3	3	0	0	1	Montbéliarde
CNVR_610	1	2	2	0	0	1	Montbéliarde
CNVR_620	2	1	1	0	0	1	Limousine
CNVR_622	1	1	1	0	0	1	Montbéliarde
CNVR_623	1	3	3	0	0	1	Montbéliarde
CNVR_627	1	3	3	0	0	2	Limousine; Montbéliarde
CNVR_628	1	2	2	0	0	1	Montbéliarde
CNVR_637	1	3	3	0	0	1	Montbéliarde
CNVR_640	1	2	2	0	0	1	Montbéliarde
CNVR_641	1	4	4	0	0	2	Rouge des Prés; Montbéliarde
CNVR_645	1	1	1	0	0	1	Blonde d'Aquitaine
CNVR_647	1	2	2	0	0	2	Montbéliarde; Charolaise
CNVR_648	1	2	2	0	0	1	Montbéliarde
CNVR_652	1	1	1	0	0	1	Montbéliarde
CNVR_653	1	1	1	0	0	1	Rouge des Prés
CNVR_654	2	7	7	0	0	3	Limousine; Montbéliarde; Rouge des Prés
CNVR_657	1	1	1	0	0	1	Montbéliarde
CNVR_659	1	1	1	0	0	1	Montbéliarde
CNVR_662	1	1	1	0	0	1	Limousine
CNVR_664	1	2	2	0	0	1	Montbéliarde
CNVR_667	1	6	6	0	0	3	Limousine; Montbéliarde; Charolaise
CNVR_669	1	2	2	0	0	2	Montbéliarde; Charolaise
CNVR_670	1	3	3	0	0	1	Montbéliarde
CNVR_671	2	6	6	0	0	3	Montbéliarde; Blonde d'Aquitaine; Charolaise
CNVR_678	1	4	4	0	0	2	Montbéliarde; Charolaise
CNVR_679	1	1	1	0	0	1	Montbéliarde
CNVR_681	1	3	3	0	0	2	Limousine; Montbéliarde
CNVR_684	2	11	11	0	0	5	Montbéliarde; Limousine; Rouge des Prés; Charolaise; Blonde d'Aquitaine
CNVR_685	2	3	3	0	0	3	Limousine; Rouge des Prés; Charolaise
CNVR_689	1	4	4	0	0	1	Montbéliarde
CNVR_693	1	1	1	0	0	1	Charolaise
CNVR_694	2	9	9	0	0	4	Montbéliarde; Limousine; Rouge des Prés; Charolaise
CNVR_695	1	1	1	0	0	1	Montbéliarde
CNVR_696	1	1	1	0	0	1	Blonde d'Aquitaine
CNVR_702	1	2	2	0	0	1	Montbéliarde
CNVR_705	1	1	1	0	0	1	Rouge des Prés
CNVR_706	1	1	1	0	0	1	Montbéliarde
CNVR_716	2	8	8	0	0	5	Limousine; Charolaise; Montbéliarde; Rouge des Prés; Blonde d'Aquitaine
CNVR_721	1	1	1	0	0	1	Montbéliarde
CNVR_722	1	3	3	0	0	2	Montbéliarde; Limousine
CNVR_724	2	5	5	0	0	3	Montbéliarde; Limousine; Blonde d'Aquitaine
CNVR_725	1	8	8	0	0	4	Limousine; Charolaise; Montbéliarde; Blonde d'Aquitaine
CNVR_726	1	8	8	0	0	5	Limousine; Montbéliarde; Rouge des Prés; Blonde d'Aquitaine; Charolaise
CNVR_729	1	8	8	0	0	4	Limousine; Montbéliarde; Rouge des Prés; Blonde d'Aquitaine
CNVR_730	1	6	6	0	0	4	Limousine; Montbéliarde; Rouge des Prés; Blonde d'Aquitaine
CNVR_731	1	1	1	0	0	1	Charolaise
CNVR_733	1	1	1	0	0	1	Charolaise
CNVR_736	2	1	1	0	0	1	Charolaise
CNVR_737	2	2	2	0	0	2	Montbéliarde; Limousine
CNVR_738	1	2	2	0	0	1	Montbéliarde
CNVR_739	1	4	4	0	0	3	Blonde d'Aquitaine; Charolaise; Montbéliarde
CNVR_741	1	3	3	0	0	2	Montbéliarde; Rouge des Prés
CNVR_745	2	7	7	0	0	3	Limousine; Montbéliarde; Charolaise
CNVR_746	2	8	8	0	0	4	Limousine; Montbéliarde; Blonde d'Aquitaine; Rouge des Prés
CNVR_748	2	9	9	0	0	5	Limousine; Montbéliarde; Rouge des Prés; Charolaise; Blonde d'Aquitaine
CNVR_750	1	2	2	0	0	1	Montbéliarde
CNVR_753	1	1	1	0	0	1	Montbéliarde
CNVR_756	1	5	5	0	0	3	Montbéliarde; Limousine; Charolaise
CNVR_759	2	2	2	0	0	2	Limousine; Charolaise
CNVR_764	2	9	9	0	0	5	Limousine; Charolaise; Montbéliarde; Blonde d'Aquitaine; Rouge des Prés
CNVR_765	1	6	6	0	0	3	Montbéliarde; Charolaise; Blonde d'Aquitaine
CNVR_768	1	1	1	0	0	1	Montbéliarde
CNVR_772	1	5	5	0	0	2	Montbéliarde; Blonde d'Aquitaine
CNVR_774	1	2	2	0	0	1	Montbéliarde
CNVR_775	1	3	3	0	0	3	Blonde d'Aquitaine; Rouge des Prés; Montbéliarde
CNVR_777	1	2	2	0	0	1	Montbéliarde
CNVR_778	1	5	5	0	0	3	Montbéliarde; Rouge des Prés; Charolaise
CNVR_782	1	3	3	0	0	2	Limousine; Montbéliarde
CNVR_783	1	5	5	0	0	3	Montbéliarde; Charolaise; Limousine
CNVR_784	1	2	2	0	0	1	Montbéliarde
CNVR_787	1	1	1	0	0	1	Limousine
CNVR_788	1	2	2	0	0	1	Montbéliarde
CNVR_791	1	3	3	0	0	2	Montbéliarde; Limousine
CNVR_793	1	3	3	0	0	1	Montbéliarde
CNVR_795	1	3	3	0	0	1	Montbéliarde
CNVR_799	1	7	7	0	0	4	Limousine; Montbéliarde; Rouge des Prés; Charolaise
CNVR_800	2	9	9	0	0	5	Limousine; Charolaise; Montbéliarde; Rouge des Prés; Blonde d'Aquitaine
CNVR_801	1	1	1	0	0	1	Rouge des Prés
CNVR_803	1	1	1	0	0	1	Montbéliarde
CNVR_804	1	3	3	0	0	2	Montbéliarde; Charolaise
CNVR_805	1	1	1	0	0	1	Montbéliarde
CNVR_809	1	1	1	0	0	1	Montbéliarde
CNVR_810	1	2	2	0	0	2	Blonde d'Aquitaine; Charolaise
CNVR_818	1	1	1	0	0	1	Rouge des Prés
CNVR_820	1	6	0	6	0	3	Montbéliarde; Limousine; Charolaise
CNVR_825	1	1	1	0	0	1	Charolaise
CNVR_833	1	1	1	0	0	1	Rouge des Prés
CNVR_838	1	2	2	0	0	2	Limousine; Rouge des Prés
CNVR_839	1	2	2	0	0	2	Rouge des Prés; Montbéliarde
CNVR_843	1	7	0	7	0	4	Limousine; Montbéliarde; Rouge des Prés; Blonde d'Aquitaine
CNVR_846	1	4	4	0	0	2	Montbéliarde; Rouge des Prés
CNVR_850	1	3	3	0	0	1	Montbéliarde
CNVR_853	1	4	4	0	0	3	Montbéliarde; Charolaise; Limousine
CNVR_854	2	5	5	0	0	3	Charolaise; Rouge des Prés; Montbéliarde
CNVR_855	1	2	2	0	0	1	Montbéliarde
CNVR_858	1	2	2	0	0	1	Montbéliarde
CNVR_864	1	4	4	0	0	3	Rouge des Prés; Montbéliarde; Charolaise
CNVR_877	2	3	3	0	0	3	Limousine; Rouge des Prés; Charolaise
CNVR_879	1	1	1	0	0	1	Montbéliarde
CNVR_880	1	1	0	1	0	1	Montbéliarde
CNVR_881	1	1	1	0	0	1	Rouge des Prés
CNVR_884	1	3	3	0	0	3	Limousine; Montbéliarde; Charolaise
CNVR_887	1	1	1	0	0	1	Montbéliarde
CNVR_888	1	3	3	0	0	2	Montbéliarde; Charolaise
CNVR_889	1	2	2	0	0	1	Montbéliarde
CNVR_891	1	3	3	0	0	2	Montbéliarde; Limousine
CNVR_893	2	6	6	0	0	3	Limousine; Montbéliarde; Charolaise
CNVR_894	1	3	3	0	0	2	Blonde d'Aquitaine; Charolaise
CNVR_896	1	1	1	0	0	1	Montbéliarde
CNVR_898	1	1	1	0	0	1	Montbéliarde
CNVR_899	1	2	2	0	0	1	Montbéliarde
CNVR_902	1	6	6	0	0	3	Montbéliarde; Charolaise; Blonde d'Aquitaine
CNVR_903	1	8	8	0	0	4	Limousine; Charolaise; Montbéliarde; Rouge des Prés
CNVR_918	1	2	2	0	0	1	Montbéliarde
CNVR_921	1	1	1	0	0	1	Montbéliarde
CNVR_923	1	1	1	0	0	1	Montbéliarde
CNVR_924	1	1	1	0	0	1	Montbéliarde
CNVR_930	1	1	1	0	0	1	Montbéliarde
CNVR_932	1	5	5	0	0	3	Montbéliarde; Blonde d'Aquitaine; Limousine
CNVR_939	1	1	1	0	0	1	Limousine
CNVR_942	1	2	2	0	0	1	Montbéliarde
CNVR_945	1	2	2	0	0	1	Montbéliarde
CNVR_949	1	1	1	0	0	1	Charolaise
CNVR_955	1	1	1	0	0	1	Montbéliarde
CNVR_956	1	1	1	0	0	1	Blonde d'Aquitaine
CNVR_957	1	1	1	0	0	1	Montbéliarde
CNVR_968	1	1	1	0	0	1	Montbéliarde
CNVR_972	2	4	4	0	0	3	Blonde d'Aquitaine; Montbéliarde; Charolaise
CNVR_973	1	3	3	0	0	2	Limousine; Charolaise
CNVR_977	1	6	6	0	0	3	Limousine; Montbéliarde; Charolaise
CNVR_982	1	1	1	0	0	1	Charolaise
CNVR_983	1	1	1	0	0	1	Montbéliarde
CNVR_986	1	3	3	0	0	2	Montbéliarde; Blonde d'Aquitaine
CNVR_996	1	4	4	0	0	2	Montbéliarde; Blonde d'Aquitaine
CNVR_999	1	1	1	0	0	1	Rouge des Prés
CNVR_1000	1	3	3	0	0	2	Montbéliarde; Blonde d'Aquitaine
CNVR_1001	1	3	3	0	0	1	Montbéliarde
CNVR_1003	1	3	3	0	0	2	Limousine; Charolaise
CNVR_1004	1	5	5	0	0	1	Montbéliarde
CNVR_1009	1	4	4	0	0	2	Blonde d'Aquitaine; Montbéliarde
CNVR_1015	1	1	1	0	0	1	Montbéliarde
CNVR_1016	1	9	9	0	0	4	Montbéliarde; Limousine; Rouge des Prés; Charolaise
CNVR_1017	1	1	1	0	0	1	Montbéliarde
CNVR_1020	1	3	3	0	0	2	Rouge des Prés; Montbéliarde
CNVR_1024	1	3	3	0	0	1	Montbéliarde
CNVR_1025	1	5	5	0	0	1	Montbéliarde
CNVR_1026	1	1	1	0	0	1	Montbéliarde
CNVR_1027	1	6	6	0	0	4	Montbéliarde; Rouge des Prés; Charolaise; Blonde d'Aquitaine
CNVR_1030	1	2	2	0	0	2	Montbéliarde; Rouge des Prés
CNVR_1032	1	1	1	0	0	1	Limousine
CNVR_1038	1	6	6	0	0	3	Limousine; Montbéliarde; Rouge des Prés
CNVR_1043	1	2	2	0	0	2	Rouge des Prés; Montbéliarde
CNVR_1044	1	1	1	0	0	1	Montbéliarde
CNVR_1045	1	1	1	0	0	1	Montbéliarde
CNVR_1046	1	4	4	0	0	3	Blonde d'Aquitaine; Montbéliarde; Charolaise
CNVR_1047	1	8	0	7	1	4	Montbéliarde; Limousine; Charolaise; Rouge des Prés
CNVR_1048	1	11	5	2	4	4	Montbéliarde; Limousine; Charolaise; Rouge des Prés
CNVR_1049	1	11	0	10	1	5	Limousine; Charolaise; Montbéliarde; Blonde d'Aquitaine; Rouge des Prés
CNVR_1050	1	12	10	0	2	4	Montbéliarde; Limousine; Rouge des Prés; Charolaise
CNVR_1051	1	11	11	0	0	3	Montbéliarde; Limousine; Rouge des Prés
CNVR_1053	1	5	5	0	0	3	Limousine; Blonde d'Aquitaine; Montbéliarde
CNVR_1055	1	11	0	10	1	5	Limousine; Charolaise; Montbéliarde; Blonde d'Aquitaine; Rouge des Prés
CNVR_1058	1	10	0	9	1	4	Limousine; Montbéliarde; Charolaise; Blonde d'Aquitaine
CNVR_1059	1	3	3	0	0	2	Limousine; Rouge des Prés
CNVR_1060	1	1	1	0	0	1	Limousine
CNVR_1061	1	9	1	8	0	4	Limousine; Montbéliarde; Charolaise; Blonde d'Aquitaine
CNVR_1062	1	8	1	7	0	3	Limousine; Montbéliarde; Charolaise
CNVR_1065	1	4	4	0	0	2	Limousine; Montbéliarde
CNVR_1066	1	14	12	0	2	5	Montbéliarde; Limousine; Charolaise; Blonde d'Aquitaine; Rouge des Prés
CNVR_1067	1	4	1	3	0	3	Limousine; Montbéliarde; Charolaise
CNVR_1068	1	1	1	0	0	1	Limousine
CNVR_1069	1	4	1	3	0	2	Limousine; Montbéliarde
CNVR_1070	1	9	1	8	0	5	Limousine; Montbéliarde; Blonde d'Aquitaine; Rouge des Prés; Charolaise
CNVR_1072	1	6	1	5	0	3	Limousine; Montbéliarde; Charolaise
CNVR_1073	1	14	12	0	2	5	Montbéliarde; Limousine; Charolaise; Blonde d'Aquitaine; Rouge des Prés
CNVR_1074	1	4	1	3	0	2	Limousine; Montbéliarde
CNVR_1075	1	7	1	6	0	4	Montbéliarde; Limousine; Rouge des Prés; Charolaise
CNVR_1076	1	1	1	0	0	1	Limousine
CNVR_1078	1	1	1	0	0	1	Limousine
CNVR_1080	1	14	14	0	0	5	Montbéliarde; Limousine; Charolaise; Blonde d'Aquitaine; Rouge des Prés
CNVR_1081	1	12	10	0	2	4	Montbéliarde; Limousine; Rouge des Prés; Charolaise
CNVR_1082	1	4	4	0	0	2	Limousine; Montbéliarde
CNVR_1084	1	1	1	0	0	1	Limousine
CNVR_1086	1	11	8	0	3	4	Montbéliarde; Limousine; Rouge des Prés; Charolaise
CNVR_1087	1	2	2	0	0	2	Limousine; Charolaise
CNVR_1088	1	5	1	4	0	3	Limousine; Montbéliarde; Rouge des Prés
CNVR_1090	1	13	13	0	0	5	Limousine; Charolaise; Montbéliarde; Blonde d'Aquitaine; Rouge des Prés
CNVR_1094	1	3	3	0	0	2	Limousine; Montbéliarde
CNVR_1096	1	10	9	1	0	4	Limousine; Montbéliarde; Blonde d'Aquitaine; Rouge des Prés
CNVR_1098	1	1	1	0	0	1	Montbéliarde
CNVR_1099	2	10	8	0	2	4	Montbéliarde; Limousine; Blonde d'Aquitaine; Rouge des Prés
CNVR_1100	1	3	2	0	1	2	Rouge des Prés; Montbéliarde
CNVR_1101	1	11	9	0	2	5	Montbéliarde; Limousine; Charolaise; Blonde d'Aquitaine; Rouge des Prés
CNVR_1102	1	3	2	0	1	2	Rouge des Prés; Montbéliarde
CNVR_1105	1	4	3	0	1	3	Limousine; Rouge des Prés; Montbéliarde
CNVR_1106	1	1	1	0	0	1	Limousine
CNVR_1107	2	9	9	0	0	4	Limousine; Montbéliarde; Rouge des Prés; Blonde d'Aquitaine
CNVR_1108	1	9	9	0	0	5	Charolaise; Montbéliarde; Limousine; Blonde d'Aquitaine; Rouge des Prés
CNVR_1110	1	9	8	0	1	5	Charolaise; Montbéliarde; Limousine; Blonde d'Aquitaine; Rouge des Prés
CNVR_1112	1	6	5	0	1	3	Limousine; Montbéliarde; Rouge des Prés
CNVR_1113	1	7	6	0	1	3	Limousine; Montbéliarde; Rouge des Prés
CNVR_1115	1	8	8	0	0	3	Limousine; Montbéliarde; Rouge des Prés
CNVR_1119	1	2	1	1	0	2	Limousine; Charolaise
CNVR_1120	1	7	7	0	0	3	Limousine; Montbéliarde; Rouge des Prés
CNVR_1121	1	1	0	1	0	1	Limousine
CNVR_1127	1	2	1	1	0	2	Limousine; Charolaise
CNVR_1128	1	2	2	0	0	2	Limousine; Montbéliarde
CNVR_1131	1	3	2	0	1	1	Limousine
CNVR_1132	1	1	1	0	0	1	Rouge des Prés
CNVR_1133	1	1	1	0	0	1	Charolaise
CNVR_1134	1	1	0	0	1	1	Limousine
CNVR_1136	1	1	1	0	0	1	Limousine
CNVR_1143	1	1	1	0	0	1	Blonde d'Aquitaine
CNVR_1144	1	1	1	0	0	1	Montbéliarde
CNVR_1146	1	1	1	0	0	1	Montbéliarde
CNVR_1148	1	1	1	0	0	1	Montbéliarde
CNVR_1149	1	2	1	1	0	2	Limousine; Blonde d'Aquitaine
CNVR_1150	1	2	2	0	0	2	Montbéliarde; Blonde d'Aquitaine
CNVR_1151	1	1	1	0	0	1	Limousine
CNVR_1152	1	2	1	1	0	2	Limousine; Blonde d'Aquitaine
CNVR_1153	1	2	1	1	0	2	Limousine; Blonde d'Aquitaine
CNVR_1155	1	4	1	3	0	3	Montbéliarde; Charolaise; Limousine
CNVR_1157	1	1	1	0	0	1	Montbéliarde
CNVR_1158	1	1	1	0	0	1	Montbéliarde
CNVR_1162	1	2	2	0	0	1	Montbéliarde
CNVR_1163	1	7	0	7	0	3	Limousine; Charolaise; Montbéliarde
CNVR_1164	1	9	9	0	0	5	Montbéliarde; Limousine; Rouge des Prés; Blonde d'Aquitaine; Charolaise
CNVR_1165	1	3	0	3	0	1	Montbéliarde
CNVR_1167	1	1	1	0	0	1	Montbéliarde
CNVR_1168	1	8	8	0	0	5	Limousine; Montbéliarde; Rouge des Prés; Blonde d'Aquitaine; Charolaise
CNVR_1175	1	1	0	1	0	1	Montbéliarde
CNVR_1176	1	1	1	0	0	1	Montbéliarde
CNVR_1182	1	1	1	0	0	1	Montbéliarde
CNVR_1183	1	2	2	0	0	1	Limousine
CNVR_1193	1	2	2	0	0	1	Montbéliarde
CNVR_1195	1	6	6	0	0	2	Montbéliarde; Blonde d'Aquitaine
CNVR_1198	1	3	3	0	0	2	Rouge des Prés; Montbéliarde
CNVR_1200	1	2	2	0	0	2	Rouge des Prés; Montbéliarde
CNVR_1204	1	6	6	0	0	2	Limousine; Montbéliarde
CNVR_1206	1	5	5	0	0	2	Montbéliarde; Rouge des Prés
CNVR_1208	1	1	1	0	0	1	Montbéliarde
CNVR_1210	1	2	2	0	0	1	Montbéliarde
CNVR_1214	1	7	7	0	0	4	Limousine; Montbéliarde; Rouge des Prés; Charolaise
CNVR_1215	1	8	8	0	0	4	Limousine; Montbéliarde; Rouge des Prés; Blonde d'Aquitaine
CNVR_1218	1	1	0	1	0	1	Limousine
CNVR_1219	1	1	1	0	0	1	Charolaise
CNVR_1221	1	1	1	0	0	1	Charolaise
CNVR_1224	1	1	1	0	0	1	Rouge des Prés
CNVR_1227	1	1	1	0	0	1	Montbéliarde
CNVR_1230	1	1	1	0	0	1	Montbéliarde
CNVR_1234	2	5	0	5	0	4	Charolaise; Rouge des Prés; Montbéliarde; Blonde d'Aquitaine
CNVR_1238	2	12	12	0	0	5	Montbéliarde; Limousine; Charolaise; Blonde d'Aquitaine; Rouge des Prés
CNVR_1240	1	5	5	0	0	2	Montbéliarde; Blonde d'Aquitaine
CNVR_1242	1	1	1	0	0	1	Montbéliarde
CNVR_1245	1	5	5	0	0	3	Montbéliarde; Charolaise; Limousine
CNVR_1253	1	1	1	0	0	1	Charolaise
CNVR_1254	1	1	1	0	0	1	Montbéliarde
CNVR_1257	1	1	1	0	0	1	Montbéliarde
CNVR_1260	1	1	1	0	0	1	Limousine
CNVR_1262	1	1	1	0	0	1	Rouge des Prés
CNVR_1265	1	2	2	0	0	2	Montbéliarde; Charolaise
CNVR_1266	1	3	3	0	0	3	Limousine; Montbéliarde; Blonde d'Aquitaine
CNVR_1275	1	1	1	0	0	1	Montbéliarde
CNVR_1276	1	1	1	0	0	1	Limousine
CNVR_1279	2	6	6	0	0	3	Limousine; Montbéliarde; Charolaise
CNVR_1286	1	3	3	0	0	3	Montbéliarde; Rouge des Prés; Blonde d'Aquitaine
CNVR_1288	1	3	3	0	0	1	Montbéliarde
CNVR_1289	1	1	1	0	0	1	Montbéliarde
CNVR_1290	2	10	10	0	0	5	Montbéliarde; Charolaise; Limousine; Blonde d'Aquitaine; Rouge des Prés
CNVR_1291	1	1	1	0	0	1	Charolaise
CNVR_1296	1	1	1	0	0	1	Montbéliarde
CNVR_1300	1	3	3	0	0	1	Montbéliarde
CNVR_1301	1	6	6	0	0	3	Montbéliarde; Blonde d'Aquitaine; Charolaise
CNVR_1303	1	6	6	0	0	3	Montbéliarde; Charolaise; Blonde d'Aquitaine
CNVR_1305	2	6	6	0	0	2	Montbéliarde; Rouge des Prés
CNVR_1306	1	4	4	0	0	2	Montbéliarde; Limousine
CNVR_1309	1	1	1	0	0	1	Montbéliarde
CNVR_1310	1	8	8	0	0	4	Montbéliarde; Limousine; Blonde d'Aquitaine; Charolaise
CNVR_1313	1	3	3	0	0	1	Montbéliarde
CNVR_1314	1	2	2	0	0	1	Montbéliarde
CNVR_1315	1	4	4	0	0	1	Montbéliarde
CNVR_1316	1	4	4	0	0	3	Montbéliarde; Charolaise; Blonde d'Aquitaine
CNVR_1319	1	1	1	0	0	1	Charolaise
CNVR_1322	1	1	1	0	0	1	Charolaise
CNVR_1326	1	1	1	0	0	1	Montbéliarde
CNVR_1328	2	8	8	0	0	4	Charolaise; Montbéliarde; Rouge des Prés; Blonde d'Aquitaine
CNVR_1329	1	1	1	0	0	1	Charolaise
CNVR_1334	2	9	9	0	0	4	Montbéliarde; Limousine; Rouge des Prés; Charolaise
CNVR_1335	1	1	0	1	0	1	Montbéliarde
CNVR_1340	1	1	1	0	0	1	Charolaise
CNVR_1343	1	2	2	0	0	2	Limousine; Charolaise
CNVR_1350	1	3	3	0	0	2	Blonde d'Aquitaine; Montbéliarde
CNVR_1356	2	8	8	0	0	4	Limousine; Montbéliarde; Rouge des Prés; Blonde d'Aquitaine
CNVR_1358	1	4	0	4	0	1	Montbéliarde
CNVR_1359	1	1	1	0	0	1	Montbéliarde
CNVR_1360	2	1	1	0	0	1	Blonde d'Aquitaine
CNVR_1362	2	9	9	0	0	4	Montbéliarde; Limousine; Charolaise; Blonde d'Aquitaine
CNVR_1367	1	2	2	0	0	2	Montbéliarde; Charolaise
CNVR_1368	2	2	2	0	0	2	Rouge des Prés; Montbéliarde
CNVR_1371	1	1	1	0	0	1	Charolaise
CNVR_1374	1	2	2	0	0	1	Montbéliarde
CNVR_1375	1	1	1	0	0	1	Montbéliarde
CNVR_1376	1	1	1	0	0	1	Limousine
CNVR_1378	1	1	1	0	0	1	Montbéliarde
CNVR_1385	2	10	10	0	0	5	Montbéliarde; Limousine; Rouge des Prés; Charolaise; Blonde d'Aquitaine
CNVR_1386	1	1	1	0	0	1	Montbéliarde
CNVR_1388	1	1	1	0	0	1	Charolaise
CNVR_1389	1	2	2	0	0	1	Montbéliarde
CNVR_1390	1	1	1	0	0	1	Rouge des Prés
CNVR_1394	2	3	0	3	0	2	Limousine; Charolaise
CNVR_1395	1	1	1	0	0	1	Charolaise
CNVR_1396	1	4	4	0	0	3	Limousine; Montbéliarde; Blonde d'Aquitaine
CNVR_1405	1	2	2	0	0	1	Montbéliarde
CNVR_1406	1	1	1	0	0	1	Montbéliarde
CNVR_1415	2	9	9	0	0	5	Limousine; Montbéliarde; Rouge des Prés; Blonde d'Aquitaine; Charolaise
CNVR_1417	1	5	5	0	0	3	Charolaise; Rouge des Prés; Montbéliarde
CNVR_1423	1	1	1	0	0	1	Montbéliarde
CNVR_1426	1	3	3	0	0	2	Rouge des Prés; Montbéliarde
CNVR_1427	1	2	2	0	0	1	Montbéliarde
CNVR_1428	1	1	1	0	0	1	Rouge des Prés
CNVR_1429	1	1	1	0	0	1	Rouge des Prés
CNVR_1430	1	2	2	0	0	2	Montbéliarde; Charolaise
CNVR_1435	1	2	2	0	0	1	Montbéliarde
CNVR_1439	1	6	6	0	0	3	Montbéliarde; Rouge des Prés; Blonde d'Aquitaine
CNVR_1440	1	1	1	0	0	1	Montbéliarde
CNVR_1441	1	4	4	0	0	4	Limousine; Rouge des Prés; Montbéliarde; Charolaise
CNVR_1446	1	2	2	0	0	2	Limousine; Rouge des Prés
CNVR_1447	1	1	1	0	0	1	Montbéliarde
CNVR_1448	1	2	2	0	0	2	Limousine; Rouge des Prés
CNVR_1450	1	6	6	0	0	4	Montbéliarde; Limousine; Rouge des Prés; Charolaise
CNVR_1453	1	3	3	0	0	1	Montbéliarde
CNVR_1454	1	1	1	0	0	1	Montbéliarde
CNVR_1458	1	5	5	0	0	4	Limousine; Montbéliarde; Rouge des Prés; Charolaise
CNVR_1459	1	3	3	0	0	2	Limousine; Montbéliarde
CNVR_1468	1	4	4	0	0	4	Limousine; Montbéliarde; Rouge des Prés; Charolaise
CNVR_1469	1	3	3	0	0	2	Montbéliarde; Limousine
CNVR_1472	1	1	1	0	0	1	Limousine
CNVR_1473	1	1	1	0	0	1	Montbéliarde
CNVR_1474	1	1	1	0	0	1	Montbéliarde
CNVR_1475	1	2	2	0	0	1	Montbéliarde
CNVR_1477	1	5	5	0	0	2	Montbéliarde; Limousine
CNVR_1479	1	1	1	0	0	1	Montbéliarde
CNVR_1483	1	1	1	0	0	1	Limousine
CNVR_1484	1	4	4	0	0	2	Montbéliarde; Limousine
CNVR_1486	1	2	2	0	0	1	Montbéliarde
CNVR_1489	1	6	6	0	0	4	Limousine; Montbéliarde; Charolaise; Blonde d'Aquitaine
CNVR_1490	1	1	1	0	0	1	Limousine
CNVR_1496	2	4	4	0	0	3	Limousine; Montbéliarde; Blonde d'Aquitaine
CNVR_1497	1	4	4	0	0	1	Montbéliarde
CNVR_1500	2	4	4	0	0	3	Rouge des Prés; Montbéliarde; Charolaise
CNVR_1501	1	4	4	0	0	3	Montbéliarde; Blonde d'Aquitaine; Limousine
CNVR_1504	1	1	1	0	0	1	Montbéliarde
CNVR_1505	1	3	3	0	0	2	Rouge des Prés; Montbéliarde
CNVR_1511	1	2	2	0	0	1	Montbéliarde
CNVR_1515	1	1	1	0	0	1	Montbéliarde
CNVR_1516	1	1	1	0	0	1	Montbéliarde
CNVR_1519	1	2	2	0	0	2	Montbéliarde; Charolaise
CNVR_1520	1	4	0	4	0	3	Rouge des Prés; Montbéliarde; Charolaise
CNVR_1521	1	4	4	0	0	3	Montbéliarde; Rouge des Prés; Limousine
CNVR_1522	2	10	10	0	0	5	Montbéliarde; Limousine; Rouge des Prés; Charolaise; Blonde d'Aquitaine
CNVR_1525	1	4	4	0	0	2	Montbéliarde; Charolaise
CNVR_1528	1	1	1	0	0	1	Montbéliarde
CNVR_1533	1	1	1	0	0	1	Rouge des Prés
CNVR_1534	1	2	2	0	0	2	Montbéliarde; Charolaise
CNVR_1535	1	2	2	0	0	2	Montbéliarde; Charolaise
CNVR_1536	1	3	3	0	0	3	Blonde d'Aquitaine; Montbéliarde; Charolaise
CNVR_1538	1	2	2	0	0	2	Blonde d'Aquitaine; Montbéliarde
CNVR_1539	1	5	5	0	0	3	Blonde d'Aquitaine; Rouge des Prés; Montbéliarde
CNVR_1540	1	4	4	0	0	3	Charolaise; Rouge des Prés; Montbéliarde
CNVR_1542	1	1	1	0	0	1	Blonde d'Aquitaine
CNVR_1543	1	7	7	0	0	5	Limousine; Montbéliarde; Rouge des Prés; Charolaise; Blonde d'Aquitaine
CNVR_1544	2	9	9	0	0	4	Charolaise; Montbéliarde; Rouge des Prés; Blonde d'Aquitaine
CNVR_1546	2	9	9	0	0	5	Limousine; Montbéliarde; Rouge des Prés; Charolaise; Blonde d'Aquitaine
CNVR_1547	1	6	6	0	0	2	Limousine; Montbéliarde
CNVR_1549	1	7	7	0	0	3	Montbéliarde; Rouge des Prés; Charolaise
CNVR_1552	1	3	3	0	0	2	Montbéliarde; Blonde d'Aquitaine
CNVR_1555	1	3	0	3	0	2	Montbéliarde; Charolaise
CNVR_1557	1	3	3	0	0	3	Limousine; Montbéliarde; Charolaise
CNVR_1559	1	2	2	0	0	1	Montbéliarde
CNVR_1568	1	3	3	0	0	2	Rouge des Prés; Montbéliarde
CNVR_1569	1	1	1	0	0	1	Montbéliarde
CNVR_1570	1	5	5	0	0	3	Charolaise; Rouge des Prés; Montbéliarde
CNVR_1571	1	2	2	0	0	2	Rouge des Prés; Montbéliarde
CNVR_1572	1	7	7	0	0	5	Limousine; Charolaise; Montbéliarde; Rouge des Prés; Blonde d'Aquitaine
CNVR_1574	1	1	1	0	0	1	Montbéliarde
CNVR_1575	1	1	1	0	0	1	Limousine
CNVR_1576	1	2	2	0	0	1	Montbéliarde
CNVR_1579	1	2	2	0	0	2	Limousine; Rouge des Prés
CNVR_1580	1	2	2	0	0	2	Limousine; Rouge des Prés
CNVR_1584	1	4	4	0	0	2	Charolaise; Montbéliarde
CNVR_1585	2	5	5	0	0	3	Charolaise; Rouge des Prés; Montbéliarde
CNVR_1589	1	4	4	0	0	1	Montbéliarde
CNVR_1593	1	4	4	0	0	3	Montbéliarde; Rouge des Prés; Limousine
CNVR_1596	1	3	3	0	0	2	Montbéliarde; Charolaise
CNVR_1601	1	1	1	0	0	1	Montbéliarde
CNVR_1602	1	2	2	0	0	1	Montbéliarde
CNVR_1603	1	2	2	0	0	2	Limousine; Montbéliarde
CNVR_1605	1	5	5	0	0	1	Montbéliarde
CNVR_1606	2	2	2	0	0	2	Limousine; Rouge des Prés
CNVR_1607	1	1	1	0	0	1	Montbéliarde
CNVR_1608	1	1	1	0	0	1	Charolaise
CNVR_1610	1	1	1	0	0	1	Blonde d'Aquitaine
CNVR_1611	2	11	11	0	0	5	Montbéliarde; Limousine; Rouge des Prés; Charolaise; Blonde d'Aquitaine
CNVR_1617	1	1	1	0	0	1	Montbéliarde
CNVR_1621	1	1	1	0	0	1	Montbéliarde
CNVR_1623	1	1	1	0	0	1	Montbéliarde
CNVR_1624	1	4	4	0	0	2	Charolaise; Montbéliarde
CNVR_1626	2	8	8	0	0	5	Limousine; Montbéliarde; Rouge des Prés; Charolaise; Blonde d'Aquitaine
CNVR_1627	1	9	9	0	0	4	Montbéliarde; Limousine; Charolaise; Rouge des Prés
CNVR_1628	1	2	2	0	0	2	Montbéliarde; Charolaise
CNVR_1634	1	9	9	0	0	5	Limousine; Charolaise; Montbéliarde; Rouge des Prés; Blonde d'Aquitaine
CNVR_1640	1	2	2	0	0	2	Blonde d'Aquitaine; Montbéliarde
CNVR_1642	1	1	1	0	0	1	Blonde d'Aquitaine
CNVR_1643	1	5	5	0	0	3	Charolaise; Blonde d'Aquitaine; Montbéliarde
CNVR_1645	1	1	1	0	0	1	Charolaise
CNVR_1647	1	1	1	0	0	1	Montbéliarde
CNVR_1648	1	4	4	0	0	1	Montbéliarde
CNVR_1652	1	2	2	0	0	2	Blonde d'Aquitaine; Montbéliarde
CNVR_1653	1	3	3	0	0	1	Montbéliarde
CNVR_1655	1	1	1	0	0	1	Limousine
CNVR_1656	1	3	3	0	0	2	Montbéliarde; Charolaise
CNVR_1657	1	3	3	0	0	2	Montbéliarde; Charolaise
CNVR_1658	1	1	1	0	0	1	Charolaise
CNVR_1659	1	2	2	0	0	2	Blonde d'Aquitaine; Montbéliarde
CNVR_1664	1	2	2	0	0	2	Montbéliarde; Blonde d'Aquitaine
CNVR_1667	1	4	4	0	0	3	Montbéliarde; Charolaise; Limousine
CNVR_1671	2	1	1	0	0	1	Blonde d'Aquitaine
CNVR_1672	1	4	4	0	0	1	Montbéliarde
CNVR_1673	1	2	2	0	0	2	Limousine; Montbéliarde
CNVR_1674	1	8	8	0	0	4	Charolaise; Montbéliarde; Rouge des Prés; Blonde d'Aquitaine
CNVR_1677	2	10	10	0	0	4	Montbéliarde; Limousine; Blonde d'Aquitaine; Rouge des Prés
CNVR_1678	1	1	1	0	0	1	Blonde d'Aquitaine
CNVR_1679	1	1	1	0	0	1	Montbéliarde
CNVR_1680	2	7	7	0	0	2	Charolaise; Montbéliarde
CNVR_1681	1	6	6	0	0	4	Limousine; Montbéliarde; Rouge des Prés; Blonde d'Aquitaine
CNVR_1685	1	1	1	0	0	1	Rouge des Prés
CNVR_1689	1	1	1	0	0	1	Montbéliarde
CNVR_1693	1	1	1	0	0	1	Montbéliarde
CNVR_1695	1	2	2	0	0	1	Montbéliarde
CNVR_1696	1	2	2	0	0	2	Montbéliarde; Charolaise
CNVR_1698	1	1	1	0	0	1	Montbéliarde
CNVR_1699	1	2	2	0	0	2	Limousine; Blonde d'Aquitaine
CNVR_1703	1	5	5	0	0	2	Montbéliarde; Charolaise
CNVR_1705	1	2	2	0	0	2	Limousine; Montbéliarde
CNVR_1706	1	1	1	0	0	1	Montbéliarde
CNVR_1708	2	10	10	0	0	5	Montbéliarde; Limousine; Rouge des Prés; Charolaise; Blonde d'Aquitaine
CNVR_1711	1	1	1	0	0	1	Montbéliarde
CNVR_1712	1	2	2	0	0	2	Rouge des Prés; Montbéliarde
CNVR_1713	1	1	1	0	0	1	Montbéliarde
CNVR_1715	2	2	2	0	0	2	Rouge des Prés; Montbéliarde
CNVR_1717	1	4	4	0	0	3	Montbéliarde; Rouge des Prés; Limousine
CNVR_1718	2	9	9	0	0	5	Limousine; Montbéliarde; Rouge des Prés; Charolaise; Blonde d'Aquitaine
CNVR_1719	1	3	3	0	0	1	Montbéliarde
CNVR_1722	1	1	1	0	0	1	Rouge des Prés
CNVR_1723	1	1	1	0	0	1	Limousine
CNVR_1727	1	2	2	0	0	2	Montbéliarde; Charolaise
CNVR_1728	1	4	4	0	0	3	Blonde d'Aquitaine; Montbéliarde; Charolaise
CNVR_1729	1	3	3	0	0	2	Limousine; Montbéliarde
CNVR_1730	1	2	2	0	0	2	Rouge des Prés; Montbéliarde
CNVR_1732	1	3	3	0	0	2	Montbéliarde; Charolaise
CNVR_1733	1	4	4	0	0	3	Montbéliarde; Charolaise; Limousine
CNVR_1735	1	4	4	0	0	1	Montbéliarde
CNVR_1736	1	6	6	0	0	3	Limousine; Montbéliarde; Rouge des Prés
CNVR_1737	1	1	1	0	0	1	Limousine
CNVR_1739	1	8	8	0	0	3	Charolaise; Montbéliarde; Rouge des Prés
CNVR_1745	2	9	9	0	0	4	Charolaise; Montbéliarde; Rouge des Prés; Blonde d'Aquitaine
CNVR_1748	1	1	1	0	0	1	Charolaise
CNVR_1753	1	9	9	0	0	4	Montbéliarde; Limousine; Charolaise; Blonde d'Aquitaine
CNVR_1756	1	1	1	0	0	1	Montbéliarde
CNVR_1757	1	1	1	0	0	1	Montbéliarde
CNVR_1758	1	4	4	0	0	2	Rouge des Prés; Montbéliarde
CNVR_1762	1	2	0	2	0	1	Montbéliarde
CNVR_1764	1	1	0	1	0	1	Montbéliarde
CNVR_1768	1	1	1	0	0	1	Montbéliarde
CNVR_1770	1	3	3	0	0	2	Montbéliarde; Limousine
CNVR_1773	1	1	1	0	0	1	Limousine
CNVR_1774	1	4	4	0	0	3	Limousine; Charolaise; Montbéliarde
CNVR_1776	1	3	3	0	0	1	Limousine
CNVR_1779	2	6	6	0	0	4	Limousine; Montbéliarde; Rouge des Prés; Blonde d'Aquitaine
CNVR_1780	1	2	2	0	0	1	Charolaise
CNVR_1783	1	1	1	0	0	1	Montbéliarde
CNVR_1786	2	6	6	0	0	4	Limousine; Montbéliarde; Rouge des Prés; Blonde d'Aquitaine
CNVR_1790	1	2	2	0	0	1	Montbéliarde
CNVR_1791	1	1	1	0	0	1	Limousine
CNVR_1794	1	3	3	0	0	2	Montbéliarde; Limousine
CNVR_1795	2	4	4	0	0	4	Montbéliarde; Charolaise; Rouge des Prés; Blonde d'Aquitaine
CNVR_1796	1	8	8	0	0	4	Montbéliarde; Limousine; Charolaise; Rouge des Prés
CNVR_1797	1	6	6	0	0	2	Montbéliarde; Blonde d'Aquitaine
CNVR_1798	1	3	3	0	0	1	Montbéliarde
CNVR_1799	1	5	5	0	0	1	Montbéliarde
CNVR_1800	1	2	2	0	0	1	Montbéliarde
CNVR_1802	1	1	1	0	0	1	Montbéliarde
CNVR_1803	1	4	4	0	0	3	Montbéliarde; Rouge des Prés; Limousine
CNVR_1805	2	6	6	0	0	4	Limousine; Montbéliarde; Rouge des Prés; Charolaise
CNVR_1806	1	1	1	0	0	1	Limousine
CNVR_1808	1	2	2	0	0	1	Montbéliarde
CNVR_1809	1	1	1	0	0	1	Limousine
CNVR_1815	1	1	1	0	0	1	Rouge des Prés
CNVR_1816	2	8	8	0	0	5	Limousine; Montbéliarde; Rouge des Prés; Charolaise; Blonde d'Aquitaine
CNVR_1817	1	4	4	0	0	3	Montbéliarde; Rouge des Prés; Blonde d'Aquitaine
CNVR_1819	1	1	1	0	0	1	Limousine
CNVR_1825	1	2	2	0	0	2	Limousine; Montbéliarde
CNVR_1826	1	2	2	0	0	1	Montbéliarde
CNVR_1827	1	2	2	0	0	2	Montbéliarde; Limousine
CNVR_1840	1	3	3	0	0	1	Montbéliarde
CNVR_1843	1	4	4	0	0	3	Rouge des Prés; Charolaise; Montbéliarde
CNVR_1844	1	2	2	0	0	2	Blonde d'Aquitaine; Rouge des Prés
CNVR_1847	1	1	1	0	0	1	Montbéliarde
CNVR_1858	1	1	1	0	0	1	Limousine
CNVR_1861	2	9	9	0	0	4	Montbéliarde; Limousine; Charolaise; Blonde d'Aquitaine
CNVR_1862	1	1	1	0	0	1	Limousine
CNVR_1863	1	1	1	0	0	1	Montbéliarde
CNVR_1864	1	2	2	0	0	2	Limousine; Charolaise
CNVR_1876	1	1	1	0	0	1	Montbéliarde
CNVR_1877	1	6	6	0	0	4	Limousine; Montbéliarde; Rouge des Prés; Charolaise
CNVR_1882	1	1	1	0	0	1	Montbéliarde
CNVR_1883	1	4	4	0	0	2	Montbéliarde; Limousine
CNVR_1884	1	8	8	0	0	4	Montbéliarde; Limousine; Rouge des Prés; Blonde d'Aquitaine
CNVR_1885	1	3	3	0	0	1	Montbéliarde
CNVR_1886	1	1	1	0	0	1	Montbéliarde
CNVR_1891	1	3	3	0	0	2	Montbéliarde; Charolaise
CNVR_1893	1	2	2	0	0	1	Montbéliarde
CNVR_1896	1	2	2	0	0	2	Blonde d'Aquitaine; Rouge des Prés
CNVR_1899	1	9	9	0	0	5	Montbéliarde; Limousine; Rouge des Prés; Blonde d'Aquitaine; Charolaise
CNVR_1900	1	1	1	0	0	1	Montbéliarde
CNVR_1901	1	1	1	0	0	1	Montbéliarde
CNVR_1902	1	1	1	0	0	1	Montbéliarde
CNVR_1905	1	1	1	0	0	1	Montbéliarde
CNVR_1908	1	1	1	0	0	1	Charolaise
CNVR_1913	1	1	1	0	0	1	Montbéliarde
CNVR_1914	1	8	8	0	0	5	Charolaise; Montbéliarde; Rouge des Prés; Blonde d'Aquitaine; Limousine
CNVR_1916	1	1	1	0	0	1	Montbéliarde
CNVR_1921	1	1	1	0	0	1	Montbéliarde
CNVR_1925	1	8	8	0	0	4	Montbéliarde; Limousine; Blonde d'Aquitaine; Charolaise
CNVR_1926	1	6	6	0	0	3	Montbéliarde; Rouge des Prés; Blonde d'Aquitaine
CNVR_1927	1	4	4	0	0	2	Rouge des Prés; Montbéliarde
CNVR_1929	1	1	1	0	0	1	Montbéliarde
CNVR_1931	1	6	6	0	0	4	Limousine; Montbéliarde; Rouge des Prés; Charolaise
CNVR_1933	1	1	1	0	0	1	Montbéliarde
CNVR_1934	1	1	1	0	0	1	Rouge des Prés
CNVR_1935	1	5	5	0	0	3	Montbéliarde; Blonde d'Aquitaine; Charolaise
CNVR_1940	1	2	2	0	0	1	Montbéliarde
CNVR_1941	1	4	4	0	0	2	Montbéliarde; Charolaise
CNVR_1945	1	1	1	0	0	1	Montbéliarde
CNVR_1946	1	1	1	0	0	1	Rouge des Prés
CNVR_1947	1	2	2	0	0	1	Montbéliarde
CNVR_1950	1	1	1	0	0	1	Limousine
CNVR_1951	1	2	2	0	0	2	Limousine; Montbéliarde
CNVR_1952	2	1	1	0	0	1	Rouge des Prés
CNVR_1954	1	2	2	0	0	2	Limousine; Charolaise
CNVR_1955	1	8	8	0	0	4	Charolaise; Montbéliarde; Rouge des Prés; Blonde d'Aquitaine
CNVR_1961	1	9	9	0	0	5	Charolaise; Montbéliarde; Limousine; Blonde d'Aquitaine; Rouge des Prés
CNVR_1962	1	4	4	0	0	1	Montbéliarde
CNVR_1963	2	11	11	0	0	5	Montbéliarde; Limousine; Charolaise; Blonde d'Aquitaine; Rouge des Prés
CNVR_1966	1	1	1	0	0	1	Montbéliarde
CNVR_1971	1	2	2	0	0	2	Rouge des Prés; Montbéliarde
CNVR_1973	2	4	4	0	0	3	Limousine; Charolaise; Blonde d'Aquitaine
CNVR_1976	1	2	2	0	0	1	Montbéliarde
CNVR_1979	1	4	4	0	0	3	Montbéliarde; Limousine; Blonde d'Aquitaine
CNVR_1980	1	6	6	0	0	4	Limousine; Montbéliarde; Rouge des Prés; Charolaise
CNVR_1981	1	2	2	0	0	2	Rouge des Prés; Montbéliarde
CNVR_1985	1	1	1	0	0	1	Montbéliarde
CNVR_1987	1	2	2	0	0	2	Limousine; Rouge des Prés
CNVR_1989	2	8	8	0	0	5	Limousine; Montbéliarde; Blonde d'Aquitaine; Rouge des Prés; Charolaise
CNVR_1991	1	6	6	0	0	3	Montbéliarde; Rouge des Prés; Charolaise
CNVR_1993	1	2	2	0	0	2	Montbéliarde; Blonde d'Aquitaine
CNVR_1994	1	3	3	0	0	3	Montbéliarde; Blonde d'Aquitaine; Limousine
CNVR_1995	1	1	1	0	0	1	Limousine
CNVR_2008	1	5	5	0	0	2	Montbéliarde; Rouge des Prés
CNVR_2013	1	3	3	0	0	2	Limousine; Charolaise
CNVR_2018	1	5	5	0	0	3	Montbéliarde; Rouge des Prés; Blonde d'Aquitaine
CNVR_2020	1	2	2	0	0	1	Montbéliarde
CNVR_2021	1	2	2	0	0	1	Montbéliarde
CNVR_2026	1	9	9	0	0	4	Montbéliarde; Limousine; Charolaise; Blonde d'Aquitaine
CNVR_2029	1	1	1	0	0	1	Rouge des Prés
CNVR_2031	1	4	4	0	0	2	Limousine; Montbéliarde
CNVR_2032	1	2	2	0	0	2	Limousine; Charolaise
CNVR_2033	2	8	8	0	0	3	Montbéliarde; Limousine; Rouge des Prés
CNVR_2035	1	1	1	0	0	1	Charolaise
CNVR_2039	1	2	2	0	0	2	Blonde d'Aquitaine; Montbéliarde
CNVR_2045	2	6	6	0	0	3	Limousine; Montbéliarde; Rouge des Prés
CNVR_2046	1	4	4	0	0	4	Limousine; Rouge des Prés; Montbéliarde; Charolaise
CNVR_2051	1	2	2	0	0	2	Limousine; Charolaise
CNVR_2052	1	4	4	0	0	1	Montbéliarde
CNVR_2054	1	4	4	0	0	3	Montbéliarde; Charolaise; Limousine
CNVR_2056	1	4	4	0	0	2	Montbéliarde; Limousine
CNVR_2062	1	3	3	0	0	1	Montbéliarde
CNVR_2063	1	1	1	0	0	1	Montbéliarde
CNVR_2066	1	2	2	0	0	2	Montbéliarde; Charolaise
CNVR_2069	1	3	3	0	0	3	Montbéliarde; Rouge des Prés; Charolaise
CNVR_2070	2	2	2	0	0	2	Rouge des Prés; Charolaise
CNVR_2071	1	5	5	0	0	1	Montbéliarde
CNVR_2072	1	2	2	0	0	1	Montbéliarde
CNVR_2073	1	1	1	0	0	1	Montbéliarde
CNVR_2076	2	7	7	0	0	3	Charolaise; Montbéliarde; Rouge des Prés
CNVR_2084	1	1	1	0	0	1	Montbéliarde
CNVR_2089	1	6	6	0	0	3	Montbéliarde; Rouge des Prés; Charolaise
CNVR_2090	1	4	4	0	0	2	Montbéliarde; Limousine
CNVR_2093	1	2	2	0	0	2	Limousine; Montbéliarde
CNVR_2094	1	1	1	0	0	1	Rouge des Prés
CNVR_2095	1	1	1	0	0	1	Rouge des Prés
CNVR_2097	1	1	1	0	0	1	Charolaise
CNVR_2100	1	1	1	0	0	1	Limousine
CNVR_2102	1	2	2	0	0	2	Rouge des Prés; Montbéliarde
CNVR_2103	1	2	2	0	0	2	Montbéliarde; Limousine
CNVR_2120	1	1	1	0	0	1	Montbéliarde
CNVR_2121	1	2	2	0	0	1	Montbéliarde
CNVR_2123	1	1	1	0	0	1	Montbéliarde
CNVR_2124	1	1	1	0	0	1	Montbéliarde
CNVR_2131	1	6	6	0	0	3	Limousine; Montbéliarde; Charolaise
CNVR_2133	1	1	1	0	0	1	Montbéliarde
CNVR_2134	1	1	1	0	0	1	Montbéliarde
CNVR_2136	1	2	2	0	0	2	Blonde d'Aquitaine; Charolaise
CNVR_2138	2	6	6	0	0	4	Limousine; Montbéliarde; Rouge des Prés; Charolaise
CNVR_2139	1	2	2	0	0	1	Montbéliarde
CNVR_2141	1	6	6	0	0	4	Limousine; Montbéliarde; Blonde d'Aquitaine; Charolaise
CNVR_2143	1	2	2	0	0	2	Montbéliarde; Charolaise
CNVR_2146	1	1	1	0	0	1	Montbéliarde
CNVR_2148	1	3	3	0	0	1	Montbéliarde
CNVR_2151	1	5	5	0	0	1	Montbéliarde
CNVR_2155	1	1	1	0	0	1	Montbéliarde
CNVR_2156	1	1	1	0	0	1	Montbéliarde
CNVR_2157	1	1	1	0	0	1	Montbéliarde
CNVR_2158	1	1	1	0	0	1	Charolaise
CNVR_2160	1	3	3	0	0	1	Montbéliarde
CNVR_2164	1	2	2	0	0	1	Montbéliarde
CNVR_2169	1	1	1	0	0	1	Montbéliarde
CNVR_2170	1	1	1	0	0	1	Montbéliarde
CNVR_2171	1	2	2	0	0	1	Montbéliarde
CNVR_2176	1	7	7	0	0	4	Limousine; Charolaise; Montbéliarde; Blonde d'Aquitaine
CNVR_2177	2	5	5	0	0	5	Limousine; Charolaise; Rouge des Prés; Montbéliarde; Blonde d'Aquitaine
CNVR_2179	1	1	1	0	0	1	Rouge des Prés
CNVR_2180	1	1	1	0	0	1	Rouge des Prés
CNVR_2181	2	9	9	0	0	4	Montbéliarde; Limousine; Rouge des Prés; Charolaise
CNVR_2182	1	3	3	0	0	3	Blonde d'Aquitaine; Limousine; Charolaise
CNVR_2184	1	1	1	0	0	1	Charolaise
CNVR_2189	1	1	1	0	0	1	Charolaise
CNVR_2193	1	8	8	0	0	4	Charolaise; Montbéliarde; Limousine; Rouge des Prés
CNVR_2196	1	4	4	0	0	2	Montbéliarde; Charolaise
CNVR_2198	2	3	3	0	0	3	Blonde d'Aquitaine; Rouge des Prés; Charolaise
CNVR_2199	2	8	8	0	0	5	Limousine; Montbéliarde; Rouge des Prés; Blonde d'Aquitaine; Charolaise
CNVR_2202	1	5	5	0	0	2	Montbéliarde; Limousine
CNVR_2203	1	8	8	0	0	4	Limousine; Montbéliarde; Rouge des Prés; Charolaise
CNVR_2214	1	5	5	0	0	1	Montbéliarde
CNVR_2217	2	8	8	0	0	4	Limousine; Charolaise; Montbéliarde; Blonde d'Aquitaine
CNVR_2219	1	1	1	0	0	1	Limousine
CNVR_2229	1	3	3	0	0	2	Limousine; Charolaise
CNVR_2231	1	4	4	0	0	2	Montbéliarde; Rouge des Prés
CNVR_2232	1	1	1	0	0	1	Charolaise
CNVR_2234	1	5	5	0	0	3	Montbéliarde; Charolaise; Rouge des Prés
CNVR_2235	1	1	1	0	0	1	Limousine
CNVR_2236	2	7	7	0	0	4	Limousine; Montbéliarde; Charolaise; Blonde d'Aquitaine
CNVR_2237	1	1	0	1	0	1	Montbéliarde
CNVR_2238	1	1	1	0	0	1	Limousine
CNVR_2240	1	1	1	0	0	1	Limousine
CNVR_2242	1	2	2	0	0	2	Blonde d'Aquitaine; Charolaise
CNVR_2244	1	5	5	0	0	2	Montbéliarde; Limousine
CNVR_2246	1	1	1	0	0	1	Montbéliarde
CNVR_2247	1	1	1	0	0	1	Limousine
CNVR_2250	2	7	7	0	0	3	Charolaise; Montbéliarde; Rouge des Prés
CNVR_2251	1	1	0	1	0	1	Montbéliarde
CNVR_2254	1	5	5	0	0	3	Charolaise; Limousine; Montbéliarde
CNVR_2256	1	6	6	0	0	3	Limousine; Montbéliarde; Rouge des Prés
CNVR_2260	1	2	2	0	0	1	Montbéliarde
CNVR_2263	1	2	2	0	0	1	Montbéliarde
CNVR_2268	1	6	6	0	0	4	Limousine; Montbéliarde; Charolaise; Blonde d'Aquitaine
CNVR_2270	1	4	4	0	0	2	Montbéliarde; Charolaise
CNVR_2276	1	3	3	0	0	2	Rouge des Prés; Montbéliarde
CNVR_2279	1	7	7	0	0	4	Limousine; Montbéliarde; Rouge des Prés; Blonde d'Aquitaine
CNVR_2280	1	1	1	0	0	1	Montbéliarde
CNVR_2282	1	3	3	0	0	2	Limousine; Montbéliarde
CNVR_2287	1	1	1	0	0	1	Charolaise
CNVR_2288	1	1	1	0	0	1	Charolaise
CNVR_2290	1	6	6	0	0	4	Limousine; Montbéliarde; Rouge des Prés; Charolaise
CNVR_2291	1	1	1	0	0	1	Limousine
CNVR_2292	1	3	3	0	0	1	Montbéliarde
CNVR_2295	1	1	1	0	0	1	Charolaise
CNVR_2296	1	1	1	0	0	1	Blonde d'Aquitaine
CNVR_2302	1	2	2	0	0	2	Rouge des Prés; Montbéliarde
CNVR_2303	2	8	8	0	0	4	Limousine; Charolaise; Montbéliarde; Rouge des Prés
CNVR_2306	1	3	3	0	0	2	Rouge des Prés; Montbéliarde
CNVR_2307	1	4	4	0	0	3	Montbéliarde; Rouge des Prés; Charolaise
CNVR_2309	1	1	1	0	0	1	Rouge des Prés
CNVR_2310	1	1	1	0	0	1	Limousine
CNVR_2311	1	1	1	0	0	1	Limousine
CNVR_2312	1	5	5	0	0	3	Montbéliarde; Charolaise; Blonde d'Aquitaine
CNVR_2313	1	1	1	0	0	1	Montbéliarde
CNVR_2320	1	1	1	0	0	1	Montbéliarde
CNVR_2325	1	4	4	0	0	3	Montbéliarde; Charolaise; Limousine
CNVR_2329	2	5	5	0	0	4	Limousine; Rouge des Prés; Montbéliarde; Charolaise
CNVR_2330	1	7	7	0	0	4	Limousine; Montbéliarde; Charolaise; Blonde d'Aquitaine
CNVR_2331	1	2	2	0	0	2	Montbéliarde; Charolaise
CNVR_2332	1	1	1	0	0	1	Montbéliarde
CNVR_2333	1	1	1	0	0	1	Charolaise
CNVR_2334	1	2	2	0	0	1	Montbéliarde
CNVR_2338	2	8	8	0	0	4	Limousine; Montbéliarde; Rouge des Prés; Charolaise
CNVR_2339	1	2	2	0	0	2	Blonde d'Aquitaine; Montbéliarde
CNVR_2340	1	1	1	0	0	1	Limousine
CNVR_2343	1	2	2	0	0	2	Montbéliarde; Rouge des Prés
CNVR_2344	1	1	1	0	0	1	Montbéliarde
CNVR_2346	1	1	1	0	0	1	Charolaise
CNVR_2349	1	1	1	0	0	1	Limousine
CNVR_2351	1	5	5	0	0	2	Limousine; Montbéliarde
CNVR_2352	1	3	3	0	0	1	Montbéliarde
CNVR_2359	1	4	4	0	0	2	Montbéliarde; Charolaise
CNVR_2360	1	6	6	0	0	2	Montbéliarde; Charolaise
CNVR_2364	1	3	3	0	0	3	Limousine; Montbéliarde; Blonde d'Aquitaine
CNVR_2365	1	6	6	0	0	3	Montbéliarde; Rouge des Prés; Charolaise
CNVR_2366	2	2	2	0	0	2	Rouge des Prés; Montbéliarde
CNVR_2367	1	3	3	0	0	1	Montbéliarde
CNVR_2368	1	2	0	2	0	2	Limousine; Montbéliarde
CNVR_2374	1	2	0	2	0	1	Montbéliarde
CNVR_2376	1	1	1	0	0	1	Montbéliarde
CNVR_2377	1	1	1	0	0	1	Limousine
CNVR_2379	2	10	10	0	0	5	Montbéliarde; Limousine; Rouge des Prés; Charolaise; Blonde d'Aquitaine
CNVR_2385	2	8	8	0	0	4	Limousine; Charolaise; Montbéliarde; Rouge des Prés
CNVR_2388	1	1	1	0	0	1	Montbéliarde
CNVR_2389	1	2	2	0	0	2	Limousine; Rouge des Prés
CNVR_2390	1	2	2	0	0	2	Montbéliarde; Rouge des Prés
CNVR_2392	1	1	1	0	0	1	Montbéliarde
CNVR_2399	1	2	2	0	0	1	Montbéliarde
CNVR_2404	1	1	1	0	0	1	Montbéliarde
CNVR_2412	1	1	1	0	0	1	Montbéliarde
CNVR_2417	1	1	1	0	0	1	Montbéliarde
CNVR_2418	1	1	1	0	0	1	Montbéliarde
CNVR_2421	2	8	8	0	0	4	Montbéliarde; Rouge des Prés; Charolaise; Blonde d'Aquitaine
CNVR_2425	1	4	4	0	0	3	Limousine; Rouge des Prés; Montbéliarde
CNVR_2427	1	3	3	0	0	2	Montbéliarde; Limousine
CNVR_2428	1	2	2	0	0	2	Montbéliarde; Charolaise
CNVR_2432	2	3	3	0	0	3	Limousine; Montbéliarde; Charolaise
CNVR_2433	1	1	1	0	0	1	Charolaise
CNVR_2435	1	5	5	0	0	2	Limousine; Montbéliarde
CNVR_2436	1	1	1	0	0	1	Montbéliarde
CNVR_2441	1	7	7	0	0	4	Limousine; Montbéliarde; Rouge des Prés; Charolaise
CNVR_2443	1	3	3	0	0	1	Montbéliarde
CNVR_2444	1	1	1	0	0	1	Limousine
CNVR_2446	1	2	2	0	0	2	Rouge des Prés; Montbéliarde
CNVR_2448	1	2	2	0	0	1	Montbéliarde
CNVR_2452	1	1	1	0	0	1	Rouge des Prés
CNVR_2453	1	1	1	0	0	1	Montbéliarde
CNVR_2457	1	3	3	0	0	2	Limousine; Montbéliarde
CNVR_2459	2	2	2	0	0	2	Rouge des Prés; Montbéliarde
CNVR_2462	1	1	1	0	0	1	Montbéliarde
CNVR_2463	2	7	7	0	0	4	Limousine; Montbéliarde; Rouge des Prés; Charolaise
CNVR_2465	1	1	1	0	0	1	Montbéliarde
CNVR_2466	2	3	3	0	0	3	Rouge des Prés; Montbéliarde; Charolaise
CNVR_2469	1	2	0	2	0	1	Montbéliarde
CNVR_2475	1	1	1	0	0	1	Rouge des Prés
CNVR_2476	1	3	3	0	0	1	Montbéliarde
CNVR_2478	2	10	10	0	0	5	Montbéliarde; Limousine; Rouge des Prés; Charolaise; Blonde d'Aquitaine
CNVR_2480	1	4	4	0	0	2	Montbéliarde; Limousine
CNVR_2481	1	1	1	0	0	1	Limousine
CNVR_2482	1	6	4	2	0	4	Montbéliarde; Rouge des Prés; Charolaise; Blonde d'Aquitaine
CNVR_2485	1	4	4	0	0	3	Limousine; Montbéliarde; Blonde d'Aquitaine
CNVR_2490	1	1	1	0	0	1	Charolaise
CNVR_2491	1	3	3	0	0	1	Montbéliarde
CNVR_2492	2	8	8	0	0	4	Montbéliarde; Rouge des Prés; Blonde d'Aquitaine; Charolaise
CNVR_2493	1	2	2	0	0	2	Limousine; Charolaise
CNVR_2494	1	1	1	0	0	1	Rouge des Prés
CNVR_2495	1	7	7	0	0	4	Limousine; Montbéliarde; Rouge des Prés; Charolaise
CNVR_2497	1	1	1	0	0	1	Montbéliarde
CNVR_2502	1	4	4	0	0	3	Limousine; Montbéliarde; Charolaise
CNVR_2505	1	4	4	0	0	1	Montbéliarde
CNVR_2506	1	1	1	0	0	1	Montbéliarde
CNVR_2509	2	10	10	0	0	5	Limousine; Charolaise; Montbéliarde; Rouge des Prés; Blonde d'Aquitaine
CNVR_2511	1	1	1	0	0	1	Blonde d'Aquitaine
CNVR_2512	1	1	1	0	0	1	Charolaise
CNVR_2516	1	4	4	0	0	3	Limousine; Montbéliarde; Blonde d'Aquitaine
CNVR_2517	1	4	4	0	0	2	Montbéliarde; Charolaise
CNVR_2518	1	3	3	0	0	2	Montbéliarde; Blonde d'Aquitaine
CNVR_2520	1	1	1	0	0	1	Montbéliarde
CNVR_2521	1	1	1	0	0	1	Montbéliarde
CNVR_2522	1	2	2	0	0	2	Montbéliarde; Charolaise
CNVR_2523	1	3	3	0	0	2	Limousine; Blonde d'Aquitaine
CNVR_2524	1	1	1	0	0	1	Rouge des Prés
CNVR_2526	2	7	7	0	0	3	Charolaise; Montbéliarde; Rouge des Prés
CNVR_2528	1	1	1	0	0	1	Montbéliarde
CNVR_2531	1	2	2	0	0	1	Montbéliarde
CNVR_2532	1	2	2	0	0	1	Montbéliarde
CNVR_2533	1	1	1	0	0	1	Montbéliarde
CNVR_2534	1	2	2	0	0	1	Limousine
CNVR_2535	1	2	2	0	0	1	Montbéliarde
CNVR_2537	1	6	6	0	0	2	Limousine; Montbéliarde
CNVR_2539	1	1	1	0	0	1	Montbéliarde
CNVR_2542	2	2	2	0	0	2	Limousine; Montbéliarde
CNVR_2543	1	1	1	0	0	1	Limousine
CNVR_2546	1	2	2	0	0	2	Blonde d'Aquitaine; Rouge des Prés
CNVR_2549	1	4	4	0	0	2	Blonde d'Aquitaine; Montbéliarde
CNVR_2550	1	2	2	0	0	1	Montbéliarde
CNVR_2551	1	1	1	0	0	1	Charolaise
CNVR_2552	2	5	5	0	0	3	Limousine; Blonde d'Aquitaine; Montbéliarde
CNVR_2553	2	7	7	0	0	4	Montbéliarde; Limousine; Blonde d'Aquitaine; Charolaise
CNVR_2554	1	7	7	0	0	4	Montbéliarde; Rouge des Prés; Charolaise; Blonde d'Aquitaine
CNVR_2556	1	5	5	0	0	3	Limousine; Montbéliarde; Charolaise
CNVR_2566	1	1	1	0	0	1	Charolaise
CNVR_2569	1	1	1	0	0	1	Charolaise
CNVR_2571	1	3	3	0	0	2	Rouge des Prés; Montbéliarde
CNVR_2574	2	6	6	0	0	3	Montbéliarde; Rouge des Prés; Blonde d'Aquitaine
CNVR_2575	1	2	2	0	0	1	Montbéliarde
CNVR_2577	1	1	1	0	0	1	Limousine
CNVR_2579	1	1	1	0	0	1	Montbéliarde
CNVR_2583	1	1	1	0	0	1	Montbéliarde
CNVR_2588	1	3	3	0	0	1	Montbéliarde
CNVR_2593	1	1	1	0	0	1	Blonde d'Aquitaine
CNVR_2594	1	9	9	0	0	4	Montbéliarde; Limousine; Rouge des Prés; Charolaise
CNVR_2598	1	1	1	0	0	1	Montbéliarde
CNVR_2601	2	2	2	0	0	2	Blonde d'Aquitaine; Rouge des Prés
CNVR_2602	2	1	1	0	0	1	Blonde d'Aquitaine
CNVR_2603	1	4	4	0	0	2	Montbéliarde; Rouge des Prés
CNVR_2604	1	1	1	0	0	1	Montbéliarde
CNVR_2608	1	1	1	0	0	1	Montbéliarde
CNVR_2610	1	1	1	0	0	1	Limousine
CNVR_2613	1	5	5	0	0	3	Charolaise; Rouge des Prés; Montbéliarde
CNVR_2614	1	2	2	0	0	1	Montbéliarde
CNVR_2616	1	2	2	0	0	1	Montbéliarde
CNVR_2620	1	1	1	0	0	1	Charolaise
CNVR_2621	1	1	1	0	0	1	Rouge des Prés
CNVR_2622	1	5	5	0	0	3	Montbéliarde; Rouge des Prés; Charolaise
CNVR_2625	1	1	1	0	0	1	Charolaise
CNVR_2626	1	11	11	0	0	5	Montbéliarde; Limousine; Charolaise; Blonde d'Aquitaine; Rouge des Prés
CNVR_2631	1	6	6	0	0	3	Montbéliarde; Limousine; Blonde d'Aquitaine
CNVR_2634	2	6	6	0	0	2	Montbéliarde; Blonde d'Aquitaine
CNVR_2636	1	2	2	0	0	1	Montbéliarde
CNVR_2642	1	1	1	0	0	1	Limousine
CNVR_2644	1	1	1	0	0	1	Montbéliarde
CNVR_2645	1	1	1	0	0	1	Montbéliarde
CNVR_2646	1	4	4	0	0	2	Montbéliarde; Limousine
CNVR_2647	1	2	2	0	0	1	Montbéliarde
CNVR_2650	1	2	2	0	0	2	Montbéliarde; Limousine
CNVR_2651	2	5	5	0	0	2	Montbéliarde; Rouge des Prés
CNVR_2654	1	1	1	0	0	1	Charolaise
CNVR_2655	1	2	2	0	0	2	Blonde d'Aquitaine; Montbéliarde
CNVR_2656	1	3	3	0	0	1	Montbéliarde
CNVR_2658	1	1	1	0	0	1	Charolaise
CNVR_2659	1	1	1	0	0	1	Montbéliarde
CNVR_2662	1	6	6	0	0	4	Limousine; Montbéliarde; Charolaise; Blonde d'Aquitaine
CNVR_2663	1	1	1	0	0	1	Montbéliarde
CNVR_2666	1	5	5	0	0	2	Montbéliarde; Rouge des Prés
CNVR_2670	1	1	1	0	0	1	Montbéliarde
CNVR_2671	2	2	2	0	0	2	Limousine; Montbéliarde
CNVR_2672	1	11	0	11	0	5	Montbéliarde; Limousine; Charolaise; Blonde d'Aquitaine; Rouge des Prés
CNVR_2676	2	5	5	0	0	3	Limousine; Rouge des Prés; Montbéliarde
CNVR_2677	1	4	4	0	0	2	Rouge des Prés; Montbéliarde
CNVR_2678	1	1	1	0	0	1	Blonde d'Aquitaine
CNVR_2680	2	11	11	0	0	5	Montbéliarde; Limousine; Charolaise; Blonde d'Aquitaine; Rouge des Prés
CNVR_2681	1	1	1	0	0	1	Montbéliarde
CNVR_2682	1	1	1	0	0	1	Montbéliarde
CNVR_2684	1	1	1	0	0	1	Montbéliarde
CNVR_2685	1	8	8	0	0	5	Limousine; Charolaise; Montbéliarde; Rouge des Prés; Blonde d'Aquitaine
CNVR_2686	1	5	5	0	0	2	Limousine; Montbéliarde
CNVR_2688	1	4	4	0	0	1	Montbéliarde
CNVR_2692	1	2	2	0	0	1	Montbéliarde
CNVR_2693	1	3	3	0	0	3	Limousine; Montbéliarde; Charolaise
CNVR_2700	1	8	8	0	0	4	Limousine; Charolaise; Montbéliarde; Rouge des Prés
CNVR_2701	2	9	9	0	0	4	Montbéliarde; Limousine; Rouge des Prés; Charolaise
CNVR_2703	1	9	9	0	0	4	Limousine; Charolaise; Montbéliarde; Rouge des Prés
CNVR_2706	1	6	6	0	0	3	Montbéliarde; Rouge des Prés; Charolaise
CNVR_2707	1	4	4	0	0	2	Blonde d'Aquitaine; Montbéliarde
CNVR_2709	1	2	2	0	0	1	Montbéliarde
CNVR_2711	1	7	7	0	0	3	Montbéliarde; Limousine; Charolaise
CNVR_2713	1	1	1	0	0	1	Montbéliarde
CNVR_2714	1	1	1	0	0	1	Rouge des Prés
CNVR_2716	1	1	1	0	0	1	Montbéliarde
CNVR_2718	1	4	4	0	0	2	Charolaise; Montbéliarde
CNVR_2721	1	3	3	0	0	2	Montbéliarde; Charolaise
CNVR_2723	1	1	1	0	0	1	Montbéliarde
CNVR_2725	1	1	1	0	0	1	Limousine
CNVR_2728	1	1	1	0	0	1	Charolaise
CNVR_2731	2	9	9	0	0	4	Montbéliarde; Limousine; Rouge des Prés; Charolaise
CNVR_2732	1	1	1	0	0	1	Montbéliarde
CNVR_2733	1	2	2	0	0	1	Montbéliarde
CNVR_2737	1	5	5	0	0	3	Montbéliarde; Rouge des Prés; Charolaise
CNVR_2740	1	9	9	0	0	5	Limousine; Charolaise; Montbéliarde; Rouge des Prés; Blonde d'Aquitaine
CNVR_2742	1	6	6	0	0	4	Limousine; Montbéliarde; Charolaise; Blonde d'Aquitaine
CNVR_2744	1	5	5	0	0	2	Montbéliarde; Limousine
CNVR_2748	1	1	1	0	0	1	Montbéliarde
CNVR_2749	2	10	10	0	0	5	Montbéliarde; Limousine; Rouge des Prés; Charolaise; Blonde d'Aquitaine
CNVR_2754	1	8	8	0	0	4	Limousine; Charolaise; Montbéliarde; Blonde d'Aquitaine
CNVR_2755	2	1	1	0	0	1	Rouge des Prés
CNVR_2758	1	4	4	0	0	3	Limousine; Rouge des Prés; Montbéliarde
CNVR_2763	2	7	7	0	0	4	Limousine; Montbéliarde; Rouge des Prés; Charolaise
CNVR_2765	1	1	1	0	0	1	Limousine
CNVR_2766	1	3	3	0	0	1	Montbéliarde
CNVR_2768	2	6	6	0	0	5	Limousine; Montbéliarde; Rouge des Prés; Charolaise; Blonde d'Aquitaine
CNVR_2769	1	1	1	0	0	1	Montbéliarde
CNVR_2771	1	2	2	0	0	1	Montbéliarde
CNVR_2774	1	1	1	0	0	1	Charolaise
CNVR_2777	1	3	3	0	0	1	Montbéliarde
CNVR_2779	2	11	11	0	0	5	Montbéliarde; Limousine; Charolaise; Blonde d'Aquitaine; Rouge des Prés
CNVR_2780	1	5	5	0	0	2	Montbéliarde; Charolaise
CNVR_2781	1	1	1	0	0	1	Montbéliarde
CNVR_2782	1	1	1	0	0	1	Montbéliarde
CNVR_2784	1	7	7	0	0	4	Charolaise; Montbéliarde; Rouge des Prés; Blonde d'Aquitaine
CNVR_2786	1	7	7	0	0	2	Charolaise; Montbéliarde
CNVR_2788	1	1	1	0	0	1	Charolaise
CNVR_2789	1	9	9	0	0	4	Montbéliarde; Limousine; Rouge des Prés; Charolaise
CNVR_2792	1	1	1	0	0	1	Montbéliarde
CNVR_2795	2	7	7	0	0	3	Montbéliarde; Rouge des Prés; Charolaise
CNVR_2797	1	3	3	0	0	2	Charolaise; Montbéliarde
CNVR_2798	1	2	2	0	0	2	Rouge des Prés; Montbéliarde
CNVR_2800	2	4	4	0	0	2	Montbéliarde; Blonde d'Aquitaine
CNVR_2801	2	5	5	0	0	3	Limousine; Montbéliarde; Charolaise
CNVR_2802	1	1	1	0	0	1	Montbéliarde
CNVR_2803	1	1	1	0	0	1	Montbéliarde
CNVR_2804	1	1	1	0	0	1	Blonde d'Aquitaine
CNVR_2806	1	2	2	0	0	2	Rouge des Prés; Charolaise
CNVR_2809	1	6	6	0	0	4	Limousine; Montbéliarde; Rouge des Prés; Charolaise
CNVR_2811	1	3	3	0	0	1	Montbéliarde
CNVR_2813	2	8	8	0	0	3	Limousine; Montbéliarde; Blonde d'Aquitaine
CNVR_2815	1	3	3	0	0	3	Blonde d'Aquitaine; Charolaise; Montbéliarde
CNVR_2816	1	2	2	0	0	2	Limousine; Blonde d'Aquitaine
CNVR_2821	1	1	1	0	0	1	Montbéliarde
CNVR_2823	1	1	1	0	0	1	Montbéliarde
CNVR_2824	1	7	7	0	0	3	Limousine; Montbéliarde; Charolaise
CNVR_2825	1	6	6	0	0	4	Limousine; Montbéliarde; Rouge des Prés; Charolaise
CNVR_2826	1	1	1	0	0	1	Montbéliarde
CNVR_2829	1	7	7	0	0	3	Montbéliarde; Rouge des Prés; Charolaise
CNVR_2832	1	1	1	0	0	1	Montbéliarde
CNVR_2836	1	3	3	0	0	2	Montbéliarde; Charolaise
CNVR_2839	1	1	1	0	0	1	Rouge des Prés
CNVR_2843	1	2	2	0	0	1	Montbéliarde
CNVR_2844	1	4	4	0	0	3	Montbéliarde; Rouge des Prés; Charolaise
CNVR_2846	1	2	2	0	0	1	Montbéliarde
CNVR_2849	1	7	7	0	0	3	Limousine; Montbéliarde; Charolaise
CNVR_2858	1	2	2	0	0	1	Montbéliarde
CNVR_2866	1	1	1	0	0	1	Charolaise
CNVR_2867	1	3	3	0	0	1	Montbéliarde
CNVR_2872	1	2	2	0	0	2	Rouge des Prés; Montbéliarde
CNVR_2876	2	6	6	0	0	4	Limousine; Montbéliarde; Rouge des Prés; Blonde d'Aquitaine
CNVR_2883	1	5	5	0	0	3	Montbéliarde; Charolaise; Rouge des Prés
CNVR_2885	1	1	1	0	0	1	Montbéliarde
CNVR_2891	1	3	3	0	0	1	Montbéliarde
CNVR_2893	1	2	2	0	0	1	Montbéliarde
CNVR_2895	1	1	1	0	0	1	Montbéliarde
CNVR_2898	2	8	8	0	0	4	Limousine; Charolaise; Montbéliarde; Blonde d'Aquitaine
CNVR_2899	1	4	4	0	0	2	Charolaise; Montbéliarde
CNVR_2900	1	1	1	0	0	1	Montbéliarde
CNVR_2906	1	1	0	1	0	1	Limousine
CNVR_2908	1	1	1	0	0	1	Limousine
CNVR_2911	1	1	1	0	0	1	Montbéliarde
CNVR_2915	1	1	1	0	0	1	Montbéliarde
CNVR_2917	1	1	1	0	0	1	Limousine
CNVR_2919	2	8	8	0	0	4	Limousine; Montbéliarde; Charolaise; Rouge des Prés
CNVR_2921	2	5	5	0	0	3	Montbéliarde; Rouge des Prés; Limousine
CNVR_2922	1	1	1	0	0	1	Blonde d'Aquitaine
CNVR_2925	1	1	1	0	0	1	Charolaise
CNVR_2926	1	2	2	0	0	2	Rouge des Prés; Montbéliarde
CNVR_2927	1	1	1	0	0	1	Montbéliarde
CNVR_2928	1	2	2	0	0	1	Montbéliarde
CNVR_2930	1	2	2	0	0	1	Montbéliarde
CNVR_2931	1	2	2	0	0	1	Montbéliarde
CNVR_2932	2	5	5	0	0	2	Montbéliarde; Rouge des Prés
CNVR_2934	1	2	2	0	0	1	Montbéliarde
CNVR_2935	1	1	1	0	0	1	Montbéliarde
CNVR_2944	1	5	5	0	0	1	Montbéliarde
CNVR_2945	2	8	8	0	0	5	Limousine; Montbéliarde; Rouge des Prés; Blonde d'Aquitaine; Charolaise
CNVR_2947	1	3	3	0	0	3	Limousine; Montbéliarde; Blonde d'Aquitaine
CNVR_2949	1	1	1	0	0	1	Montbéliarde
CNVR_2951	1	6	6	0	0	3	Limousine; Montbéliarde; Blonde d'Aquitaine
CNVR_2957	1	1	1	0	0	1	Montbéliarde
CNVR_2958	1	3	3	0	0	2	Montbéliarde; Limousine
CNVR_2960	1	1	1	0	0	1	Limousine
CNVR_2961	2	11	11	0	0	5	Montbéliarde; Limousine; Charolaise; Blonde d'Aquitaine; Rouge des Prés
CNVR_2963	1	2	2	0	0	1	Montbéliarde
CNVR_2965	1	1	1	0	0	1	Montbéliarde
CNVR_2967	2	1	1	0	0	1	Limousine
CNVR_2970	1	1	1	0	0	1	Montbéliarde
CNVR_2971	1	2	2	0	0	2	Rouge des Prés; Montbéliarde
CNVR_2972	2	6	6	0	0	4	Limousine; Montbéliarde; Rouge des Prés; Charolaise
CNVR_2973	1	2	2	0	0	1	Montbéliarde
CNVR_2974	2	1	1	0	0	1	Limousine
CNVR_2978	1	1	1	0	0	1	Charolaise
CNVR_2981	2	8	8	0	0	4	Limousine; Charolaise; Montbéliarde; Blonde d'Aquitaine
CNVR_2982	2	10	10	0	0	5	Montbéliarde; Limousine; Rouge des Prés; Charolaise; Blonde d'Aquitaine
CNVR_2987	1	1	1	0	0	1	Limousine
CNVR_2990	1	7	7	0	0	3	Limousine; Charolaise; Montbéliarde
CNVR_2994	2	8	8	0	0	4	Montbéliarde; Limousine; Rouge des Prés; Charolaise
CNVR_2996	1	1	0	1	0	1	Montbéliarde
CNVR_2997	1	3	3	0	0	1	Montbéliarde
CNVR_3001	1	2	0	1	1	1	Montbéliarde
CNVR_3002	1	1	1	0	0	1	Montbéliarde
CNVR_3003	1	9	9	0	0	4	Limousine; Montbéliarde; Rouge des Prés; Blonde d'Aquitaine
CNVR_3004	1	1	1	0	0	1	Montbéliarde
CNVR_3005	1	2	2	0	0	2	Blonde d'Aquitaine; Montbéliarde
CNVR_3006	1	9	9	0	0	4	Montbéliarde; Limousine; Rouge des Prés; Charolaise
CNVR_3007	1	2	2	0	0	1	Montbéliarde
CNVR_3012	2	6	6	0	0	2	Limousine; Montbéliarde
CNVR_3013	1	2	2	0	0	1	Montbéliarde
CNVR_3016	1	1	1	0	0	1	Limousine
CNVR_3017	2	7	7	0	0	4	Montbéliarde; Rouge des Prés; Charolaise; Limousine
CNVR_3018	1	1	1	0	0	1	Blonde d'Aquitaine
CNVR_3026	1	2	2	0	0	2	Limousine; Blonde d'Aquitaine
CNVR_3028	1	2	2	0	0	1	Montbéliarde
CNVR_3031	2	7	7	0	0	3	Limousine; Montbéliarde; Charolaise
CNVR_3032	1	1	1	0	0	1	Montbéliarde
CNVR_3039	1	1	1	0	0	1	Rouge des Prés
CNVR_3041	1	1	1	0	0	1	Blonde d'Aquitaine
CNVR_3043	1	7	7	0	0	4	Limousine; Montbéliarde; Rouge des Prés; Charolaise
CNVR_3044	1	6	6	0	0	2	Limousine; Montbéliarde
CNVR_3045	2	1	1	0	0	1	Charolaise
CNVR_3046	1	4	4	0	0	2	Montbéliarde; Rouge des Prés
CNVR_3048	1	1	1	0	0	1	Charolaise
CNVR_3053	1	3	3	0	0	2	Limousine; Montbéliarde
CNVR_3054	1	4	4	0	0	2	Limousine; Montbéliarde
CNVR_3055	1	7	7	0	0	3	Limousine; Charolaise; Montbéliarde
CNVR_3057	1	1	1	0	0	1	Charolaise
CNVR_3058	1	2	2	0	0	2	Montbéliarde; Rouge des Prés
CNVR_3060	1	1	1	0	0	1	Montbéliarde
CNVR_3062	1	3	3	0	0	2	Montbéliarde; Rouge des Prés
CNVR_3065	1	3	0	3	0	1	Montbéliarde
CNVR_3066	1	3	3	0	0	1	Montbéliarde
CNVR_3068	1	4	4	0	0	1	Montbéliarde
CNVR_3072	1	1	1	0	0	1	Rouge des Prés
CNVR_3074	1	4	1	1	2	1	Montbéliarde
CNVR_3075	1	4	4	0	0	2	Montbéliarde; Blonde d'Aquitaine
CNVR_3076	1	1	1	0	0	1	Montbéliarde
CNVR_3077	1	2	2	0	0	1	Montbéliarde
CNVR_3078	1	1	1	0	0	1	Montbéliarde
CNVR_3081	1	7	7	0	0	3	Limousine; Montbéliarde; Rouge des Prés
CNVR_3083	1	1	1	0	0	1	Montbéliarde
CNVR_3084	1	1	1	0	0	1	Charolaise
CNVR_3086	1	8	8	0	0	5	Limousine; Montbéliarde; Blonde d'Aquitaine; Rouge des Prés; Charolaise
CNVR_3089	1	1	1	0	0	1	Montbéliarde
CNVR_3090	1	1	1	0	0	1	Montbéliarde
CNVR_3091	1	1	1	0	0	1	Rouge des Prés
CNVR_3092	1	5	5	0	0	3	Charolaise; Rouge des Prés; Montbéliarde
CNVR_3099	1	6	6	0	0	3	Montbéliarde; Rouge des Prés; Blonde d'Aquitaine
CNVR_3105	1	1	1	0	0	1	Montbéliarde
CNVR_3107	2	5	5	0	0	4	Limousine; Charolaise; Rouge des Prés; Blonde d'Aquitaine
CNVR_3112	1	1	1	0	0	1	Montbéliarde
CNVR_3116	1	5	5	0	0	4	Charolaise; Rouge des Prés; Montbéliarde; Blonde d'Aquitaine
CNVR_3120	1	6	6	0	0	4	Limousine; Montbéliarde; Rouge des Prés; Charolaise
CNVR_3121	2	9	9	0	0	5	Limousine; Charolaise; Montbéliarde; Rouge des Prés; Blonde d'Aquitaine
CNVR_3124	1	8	8	0	0	4	Montbéliarde; Limousine; Rouge des Prés; Charolaise
CNVR_3125	1	4	4	0	0	2	Charolaise; Montbéliarde
CNVR_3131	1	1	1	0	0	1	Rouge des Prés
CNVR_3132	1	6	6	0	0	2	Limousine; Montbéliarde
CNVR_3133	2	5	5	0	0	4	Charolaise; Rouge des Prés; Montbéliarde; Blonde d'Aquitaine
CNVR_3135	2	8	8	0	0	4	Limousine; Montbéliarde; Charolaise; Rouge des Prés
CNVR_3136	1	1	1	0	0	1	Montbéliarde
CNVR_3138	1	1	1	0	0	1	Montbéliarde
CNVR_3142	1	2	2	0	0	2	Rouge des Prés; Montbéliarde
CNVR_3144	1	5	5	0	0	2	Montbéliarde; Limousine
CNVR_3146	1	1	1	0	0	1	Montbéliarde
CNVR_3150	1	1	1	0	0	1	Montbéliarde
CNVR_3151	1	4	4	0	0	1	Montbéliarde
CNVR_3152	1	3	3	0	0	1	Montbéliarde
CNVR_3153	1	1	0	1	0	1	Montbéliarde
CNVR_3154	1	1	1	0	0	1	Limousine
CNVR_3155	1	4	4	0	0	1	Montbéliarde
CNVR_3158	1	4	4	0	0	1	Montbéliarde
CNVR_3159	1	1	1	0	0	1	Montbéliarde
CNVR_3165	1	1	1	0	0	1	Rouge des Prés
CNVR_3169	1	4	4	0	0	1	Montbéliarde
CNVR_3170	1	1	1	0	0	1	Charolaise
CNVR_3173	1	2	2	0	0	1	Montbéliarde
CNVR_3175	1	3	3	0	0	3	Limousine; Rouge des Prés; Blonde d'Aquitaine
CNVR_3179	1	1	1	0	0	1	Rouge des Prés
CNVR_3181	1	3	3	0	0	1	Montbéliarde
CNVR_3183	2	6	6	0	0	3	Montbéliarde; Rouge des Prés; Charolaise
CNVR_3184	1	6	6	0	0	4	Limousine; Rouge des Prés; Charolaise; Blonde d'Aquitaine
CNVR_3187	1	10	10	0	0	5	Montbéliarde; Limousine; Charolaise; Blonde d'Aquitaine; Rouge des Prés
CNVR_3191	2	6	6	0	0	4	Montbéliarde; Limousine; Rouge des Prés; Charolaise
CNVR_3193	1	1	1	0	0	1	Rouge des Prés
CNVR_3201	2	5	5	0	0	3	Montbéliarde; Charolaise; Rouge des Prés
CNVR_3210	1	5	5	0	0	3	Limousine; Charolaise; Blonde d'Aquitaine
CNVR_3212	1	4	4	0	0	1	Montbéliarde
CNVR_3213	1	9	9	0	0	4	Montbéliarde; Limousine; Rouge des Prés; Charolaise
CNVR_3214	1	2	2	0	0	2	Montbéliarde; Charolaise
CNVR_3215	1	3	3	0	0	3	Blonde d'Aquitaine; Rouge des Prés; Montbéliarde
CNVR_3216	1	5	5	0	0	3	Limousine; Charolaise; Montbéliarde
CNVR_3218	1	4	4	0	0	1	Montbéliarde
CNVR_3219	1	7	7	0	0	3	Charolaise; Montbéliarde; Blonde d'Aquitaine
CNVR_3220	1	2	2	0	0	1	Montbéliarde
CNVR_3228	1	7	7	0	0	5	Limousine; Montbéliarde; Rouge des Prés; Charolaise; Blonde d'Aquitaine
CNVR_3230	2	2	2	0	0	2	Rouge des Prés; Montbéliarde
CNVR_3234	1	2	2	0	0	1	Montbéliarde
CNVR_3235	1	4	4	0	0	4	Limousine; Charolaise; Montbéliarde; Blonde d'Aquitaine
CNVR_3236	1	2	2	0	0	1	Montbéliarde
CNVR_3237	1	1	1	0	0	1	Rouge des Prés
CNVR_3239	1	6	6	0	0	2	Montbéliarde; Charolaise
CNVR_3240	1	8	8	0	0	4	Montbéliarde; Limousine; Rouge des Prés; Blonde d'Aquitaine
CNVR_3241	1	1	1	0	0	1	Montbéliarde
CNVR_3242	1	1	1	0	0	1	Charolaise
CNVR_3243	1	1	1	0	0	1	Montbéliarde
CNVR_3249	1	6	6	0	0	2	Limousine; Montbéliarde
CNVR_3252	1	2	2	0	0	1	Montbéliarde
CNVR_3255	1	2	2	0	0	1	Montbéliarde
CNVR_3256	1	2	2	0	0	2	Rouge des Prés; Charolaise
CNVR_3258	1	4	4	0	0	1	Montbéliarde
CNVR_3261	1	2	2	0	0	1	Montbéliarde
CNVR_3265	1	1	1	0	0	1	Charolaise
CNVR_3270	1	1	1	0	0	1	Limousine
CNVR_3271	1	3	3	0	0	1	Montbéliarde
CNVR_3273	1	1	1	0	0	1	Montbéliarde
CNVR_3275	1	1	1	0	0	1	Charolaise
CNVR_3276	1	4	4	0	0	1	Montbéliarde
CNVR_3280	1	3	3	0	0	3	Limousine; Montbéliarde; Rouge des Prés
CNVR_3281	2	6	6	0	0	2	Montbéliarde; Charolaise
CNVR_3289	1	1	1	0	0	1	Limousine
CNVR_3291	1	1	1	0	0	1	Montbéliarde
CNVR_3296	1	9	8	0	1	4	Montbéliarde; Limousine; Rouge des Prés; Blonde d'Aquitaine
CNVR_3298	1	8	6	0	2	4	Limousine; Montbéliarde; Rouge des Prés; Blonde d'Aquitaine
CNVR_3299	2	4	4	0	0	2	Limousine; Montbéliarde
CNVR_3301	2	2	2	0	0	2	Limousine; Montbéliarde
CNVR_3302	1	5	5	0	0	2	Limousine; Montbéliarde
CNVR_3305	1	7	7	0	0	4	Limousine; Montbéliarde; Charolaise; Blonde d'Aquitaine
CNVR_3309	1	2	2	0	0	1	Montbéliarde
CNVR_3312	1	3	3	0	0	2	Limousine; Montbéliarde
CNVR_3313	1	3	3	0	0	1	Montbéliarde
CNVR_3315	1	5	5	0	0	3	Montbéliarde; Limousine; Rouge des Prés
CNVR_3318	1	1	1	0	0	1	Blonde d'Aquitaine
CNVR_3322	1	3	2	0	1	2	Montbéliarde; Limousine
CNVR_3323	1	2	2	0	0	1	Limousine
CNVR_3324	1	1	1	0	0	1	Montbéliarde
CNVR_3328	1	1	1	0	0	1	Rouge des Prés
CNVR_3331	1	2	2	0	0	1	Limousine
CNVR_3332	1	1	1	0	0	1	Rouge des Prés
CNVR_3336	1	1	1	0	0	1	Limousine
CNVR_3345	1	2	2	0	0	2	Limousine; Montbéliarde
CNVR_3351	1	3	3	0	0	2	Limousine; Blonde d'Aquitaine
CNVR_3352	1	2	2	0	0	2	Limousine; Montbéliarde
CNVR_3354	1	3	3	0	0	1	Montbéliarde
CNVR_3355	1	1	1	0	0	1	Montbéliarde
CNVR_3356	1	3	3	0	0	1	Montbéliarde
CNVR_3357	1	6	6	0	0	3	Montbéliarde; Charolaise; Blonde d'Aquitaine
CNVR_3360	1	1	1	0	0	1	Montbéliarde
CNVR_3366	1	1	1	0	0	1	Montbéliarde
CNVR_3368	1	2	2	0	0	1	Montbéliarde
CNVR_3369	1	2	2	0	0	2	Blonde d'Aquitaine; Montbéliarde
CNVR_3371	2	7	7	0	0	3	Limousine; Montbéliarde; Blonde d'Aquitaine
CNVR_3374	2	9	9	0	0	4	Limousine; Charolaise; Montbéliarde; Rouge des Prés
CNVR_3376	1	3	3	0	0	1	Montbéliarde
CNVR_3377	1	7	7	0	0	3	Limousine; Montbéliarde; Charolaise
CNVR_3379	1	1	1	0	0	1	Montbéliarde
CNVR_3380	1	1	1	0	0	1	Montbéliarde
CNVR_3385	1	6	6	0	0	2	Limousine; Montbéliarde
CNVR_3388	1	3	3	0	0	1	Montbéliarde
CNVR_3389	1	1	1	0	0	1	Montbéliarde
CNVR_3390	1	4	4	0	0	1	Montbéliarde
CNVR_3392	1	6	6	0	0	3	Limousine; Montbéliarde; Rouge des Prés
CNVR_3396	1	6	6	0	0	3	Limousine; Montbéliarde; Rouge des Prés
CNVR_3397	1	1	1	0	0	1	Limousine
CNVR_3402	1	2	2	0	0	2	Montbéliarde; Charolaise
CNVR_3405	1	2	2	0	0	2	Rouge des Prés; Montbéliarde
CNVR_3407	1	2	0	2	0	1	Montbéliarde
CNVR_3413	1	6	6	0	0	2	Limousine; Montbéliarde
CNVR_3419	1	2	2	0	0	2	Rouge des Prés; Montbéliarde
CNVR_3420	1	1	1	0	0	1	Montbéliarde
CNVR_3425	1	1	1	0	0	1	Rouge des Prés
CNVR_3426	1	3	3	0	0	1	Montbéliarde
CNVR_3430	1	1	1	0	0	1	Montbéliarde
CNVR_3433	1	2	2	0	0	2	Limousine; Charolaise
CNVR_3434	1	5	5	0	0	2	Montbéliarde; Limousine
CNVR_3436	1	2	2	0	0	1	Montbéliarde
CNVR_3437	1	1	1	0	0	1	Montbéliarde
CNVR_3441	1	1	1	0	0	1	Limousine
CNVR_3442	2	8	8	0	0	4	Limousine; Montbéliarde; Rouge des Prés; Charolaise
CNVR_3443	1	2	2	0	0	2	Montbéliarde; Charolaise
CNVR_3444	1	1	1	0	0	1	Charolaise
CNVR_3445	1	1	1	0	0	1	Montbéliarde
CNVR_3446	1	2	2	0	0	2	Limousine; Montbéliarde
CNVR_3447	1	4	4	0	0	3	Montbéliarde; Rouge des Prés; Limousine
CNVR_3448	1	2	2	0	0	2	Rouge des Prés; Montbéliarde
CNVR_3449	1	2	2	0	0	2	Limousine; Montbéliarde
CNVR_3450	1	4	4	0	0	1	Montbéliarde
CNVR_3451	1	2	2	0	0	1	Montbéliarde
CNVR_3455	2	1	1	0	0	1	Rouge des Prés
CNVR_3457	2	3	3	0	0	2	Limousine; Charolaise
CNVR_3458	1	1	1	0	0	1	Blonde d'Aquitaine
CNVR_3460	1	2	2	0	0	1	Montbéliarde
CNVR_3463	1	4	4	0	0	2	Montbéliarde; Charolaise
CNVR_3474	1	1	1	0	0	1	Montbéliarde
CNVR_3476	1	1	1	0	0	1	Charolaise
CNVR_3477	1	1	1	0	0	1	Montbéliarde
CNVR_3478	1	1	1	0	0	1	Montbéliarde
CNVR_3480	1	2	2	0	0	1	Montbéliarde
CNVR_3481	1	1	1	0	0	1	Montbéliarde
CNVR_3484	1	2	2	0	0	2	Limousine; Charolaise
CNVR_3485	1	1	1	0	0	1	Montbéliarde
CNVR_3490	1	9	9	0	0	4	Limousine; Montbéliarde; Charolaise; Blonde d'Aquitaine
CNVR_3492	1	3	3	0	0	2	Limousine; Montbéliarde
CNVR_3496	1	1	1	0	0	1	Montbéliarde
CNVR_3498	1	6	6	0	0	3	Limousine; Montbéliarde; Rouge des Prés
CNVR_3501	1	1	1	0	0	1	Montbéliarde
CNVR_3504	1	1	1	0	0	1	Montbéliarde
CNVR_3514	1	1	1	0	0	1	Montbéliarde
CNVR_3518	2	7	7	0	0	3	Limousine; Montbéliarde; Rouge des Prés
CNVR_3519	1	1	1	0	0	1	Rouge des Prés
CNVR_3528	1	6	6	0	0	3	Montbéliarde; Rouge des Prés; Blonde d'Aquitaine
CNVR_3532	2	5	4	1	0	2	Montbéliarde; Charolaise
CNVR_3536	1	1	1	0	0	1	Montbéliarde
CNVR_3537	1	3	3	0	0	1	Montbéliarde
CNVR_3538	1	2	2	0	0	1	Montbéliarde
CNVR_3539	1	1	1	0	0	1	Montbéliarde
CNVR_3543	1	4	4	0	0	3	Limousine; Charolaise; Montbéliarde
CNVR_3547	1	1	1	0	0	1	Charolaise
CNVR_3548	1	1	1	0	0	1	Charolaise
CNVR_3550	1	1	0	1	0	1	Limousine
CNVR_3553	1	1	1	0	0	1	Montbéliarde
CNVR_3554	1	1	1	0	0	1	Blonde d'Aquitaine
CNVR_3555	1	1	1	0	0	1	Montbéliarde
CNVR_3556	2	10	10	0	0	5	Montbéliarde; Limousine; Rouge des Prés; Charolaise; Blonde d'Aquitaine
CNVR_3558	1	1	1	0	0	1	Montbéliarde
CNVR_3560	1	1	1	0	0	1	Blonde d'Aquitaine
CNVR_3562	2	4	4	0	0	3	Limousine; Montbéliarde; Blonde d'Aquitaine
CNVR_3563	1	7	7	0	0	3	Montbéliarde; Rouge des Prés; Charolaise
CNVR_3567	2	7	7	0	0	3	Limousine; Montbéliarde; Charolaise
CNVR_3568	1	2	2	0	0	1	Montbéliarde
CNVR_3571	1	1	1	0	0	1	Limousine
CNVR_3574	2	1	1	0	0	1	Rouge des Prés
CNVR_3575	1	2	2	0	0	2	Limousine; Montbéliarde
CNVR_3582	1	7	7	0	0	4	Montbéliarde; Rouge des Prés; Charolaise; Blonde d'Aquitaine
CNVR_3583	1	4	4	0	0	1	Montbéliarde
CNVR_3587	1	7	7	0	0	4	Limousine; Montbéliarde; Rouge des Prés; Blonde d'Aquitaine
CNVR_3588	1	1	1	0	0	1	Charolaise
CNVR_3591	2	10	10	0	0	5	Limousine; Montbéliarde; Rouge des Prés; Charolaise; Blonde d'Aquitaine
CNVR_3593	1	1	1	0	0	1	Montbéliarde
CNVR_3595	1	10	10	0	0	4	Montbéliarde; Limousine; Charolaise; Blonde d'Aquitaine
CNVR_3597	1	7	7	0	0	3	Limousine; Charolaise; Montbéliarde
CNVR_3598	1	1	1	0	0	1	Montbéliarde
CNVR_3605	2	8	8	0	0	4	Charolaise; Montbéliarde; Rouge des Prés; Blonde d'Aquitaine
CNVR_3606	2	9	9	0	0	5	Montbéliarde; Limousine; Rouge des Prés; Blonde d'Aquitaine; Charolaise
CNVR_3613	1	1	1	0	0	1	Rouge des Prés
CNVR_3614	2	5	5	0	0	2	Montbéliarde; Rouge des Prés
CNVR_3616	1	2	2	0	0	1	Montbéliarde
CNVR_3619	2	5	5	0	0	2	Limousine; Montbéliarde
CNVR_3620	1	2	2	0	0	2	Montbéliarde; Charolaise
CNVR_3623	1	2	2	0	0	2	Rouge des Prés; Montbéliarde
CNVR_3624	1	2	2	0	0	1	Montbéliarde
CNVR_3625	1	2	2	0	0	1	Montbéliarde
CNVR_3626	1	6	6	0	0	4	Limousine; Montbéliarde; Charolaise; Blonde d'Aquitaine
CNVR_3629	1	1	1	0	0	1	Montbéliarde
CNVR_3630	1	2	2	0	0	1	Montbéliarde
CNVR_3633	1	7	7	0	0	3	Limousine; Montbéliarde; Rouge des Prés
CNVR_3634	1	4	4	0	0	1	Montbéliarde
CNVR_3635	1	3	3	0	0	2	Limousine; Montbéliarde
CNVR_3637	1	7	7	0	0	5	Limousine; Montbéliarde; Rouge des Prés; Blonde d'Aquitaine; Charolaise
CNVR_3640	1	1	1	0	0	1	Limousine
CNVR_3642	1	1	1	0	0	1	Limousine
CNVR_3643	2	3	3	0	0	2	Montbéliarde; Rouge des Prés
CNVR_3645	1	1	0	1	0	1	Limousine
CNVR_3648	1	2	2	0	0	1	Montbéliarde
CNVR_3651	1	5	5	0	0	3	Montbéliarde; Limousine; Charolaise
CNVR_3652	1	2	2	0	0	1	Montbéliarde
CNVR_3653	1	1	1	0	0	1	Montbéliarde
CNVR_3658	1	1	1	0	0	1	Montbéliarde
CNVR_3663	1	1	1	0	0	1	Charolaise
CNVR_3676	1	1	1	0	0	1	Rouge des Prés
CNVR_3684	1	8	8	0	0	4	Montbéliarde; Rouge des Prés; Charolaise; Blonde d'Aquitaine
CNVR_3685	1	1	1	0	0	1	Montbéliarde
CNVR_3688	1	1	1	0	0	1	Rouge des Prés
CNVR_3690	1	6	6	0	0	4	Limousine; Montbéliarde; Rouge des Prés; Charolaise
CNVR_3694	1	2	2	0	0	1	Montbéliarde
CNVR_3699	1	3	3	0	0	1	Montbéliarde
CNVR_3700	1	6	6	0	0	2	Montbéliarde; Rouge des Prés
CNVR_3703	1	2	2	0	0	1	Montbéliarde
CNVR_3704	1	3	3	0	0	3	Rouge des Prés; Montbéliarde; Charolaise
CNVR_3708	1	1	1	0	0	1	Montbéliarde
CNVR_3709	1	1	1	0	0	1	Montbéliarde
CNVR_3710	1	1	1	0	0	1	Limousine
CNVR_3712	1	2	2	0	0	1	Montbéliarde
CNVR_3716	1	6	6	0	0	4	Limousine; Montbéliarde; Rouge des Prés; Charolaise
CNVR_3719	1	6	6	0	0	4	Limousine; Montbéliarde; Rouge des Prés; Charolaise
CNVR_3720	1	1	1	0	0	1	Montbéliarde
CNVR_3723	1	1	1	0	0	1	Montbéliarde
CNVR_3726	1	2	2	0	0	1	Montbéliarde
CNVR_3727	2	9	9	0	0	4	Montbéliarde; Limousine; Rouge des Prés; Charolaise
CNVR_3737	1	8	8	0	0	3	Montbéliarde; Limousine; Charolaise
CNVR_3739	1	3	3	0	0	3	Limousine; Montbéliarde; Blonde d'Aquitaine
CNVR_3742	1	8	8	0	0	4	Limousine; Montbéliarde; Blonde d'Aquitaine; Rouge des Prés
CNVR_3743	1	2	2	0	0	2	Charolaise; Montbéliarde
CNVR_3745	1	4	4	0	0	1	Montbéliarde
CNVR_3747	1	1	1	0	0	1	Blonde d'Aquitaine
CNVR_3751	1	4	4	0	0	2	Charolaise; Montbéliarde
CNVR_3756	1	4	4	0	0	1	Montbéliarde
CNVR_3765	1	7	7	0	0	4	Montbéliarde; Rouge des Prés; Blonde d'Aquitaine; Limousine
CNVR_3767	1	7	7	0	0	3	Montbéliarde; Rouge des Prés; Blonde d'Aquitaine
CNVR_3775	1	1	1	0	0	1	Montbéliarde
CNVR_3779	1	3	3	0	0	2	Montbéliarde; Charolaise
CNVR_3781	1	2	2	0	0	2	Montbéliarde; Charolaise
CNVR_3783	2	6	6	0	0	2	Montbéliarde; Charolaise
CNVR_3784	1	1	1	0	0	1	Charolaise
CNVR_3785	1	5	5	0	0	1	Montbéliarde
CNVR_3787	1	2	2	0	0	1	Montbéliarde
CNVR_3791	1	1	1	0	0	1	Blonde d'Aquitaine
CNVR_3793	1	10	10	0	0	4	Montbéliarde; Limousine; Charolaise; Rouge des Prés
CNVR_3794	1	1	1	0	0	1	Montbéliarde
CNVR_3795	1	5	5	0	0	1	Montbéliarde
CNVR_3798	1	4	4	0	0	2	Rouge des Prés; Montbéliarde
CNVR_3799	1	1	1	0	0	1	Montbéliarde
CNVR_3800	1	4	4	0	0	1	Montbéliarde
CNVR_3803	1	1	1	0	0	1	Charolaise
CNVR_3805	1	2	2	0	0	1	Montbéliarde
CNVR_3808	1	1	1	0	0	1	Montbéliarde
CNVR_3809	1	3	3	0	0	1	Montbéliarde
CNVR_3810	1	3	3	0	0	1	Montbéliarde
CNVR_3818	1	2	2	0	0	2	Charolaise; Montbéliarde
CNVR_3821	1	1	1	0	0	1	Montbéliarde
CNVR_3822	1	1	1	0	0	1	Rouge des Prés
CNVR_3823	1	1	1	0	0	1	Limousine
CNVR_3824	1	5	5	0	0	2	Montbéliarde; Charolaise
CNVR_3827	1	1	1	0	0	1	Rouge des Prés
CNVR_3830	1	1	1	0	0	1	Blonde d'Aquitaine
CNVR_3836	1	6	6	0	0	3	Montbéliarde; Rouge des Prés; Charolaise
CNVR_3838	1	1	1	0	0	1	Limousine
CNVR_3847	2	2	2	0	0	2	Blonde d'Aquitaine; Rouge des Prés
CNVR_3848	1	11	11	0	0	5	Montbéliarde; Limousine; Charolaise; Blonde d'Aquitaine; Rouge des Prés
CNVR_3852	2	6	6	0	0	3	Montbéliarde; Rouge des Prés; Blonde d'Aquitaine
CNVR_3853	1	2	2	0	0	1	Montbéliarde
CNVR_3854	1	1	1	0	0	1	Limousine
CNVR_3856	1	4	4	0	0	1	Montbéliarde
CNVR_3858	1	1	1	0	0	1	Limousine
CNVR_3859	1	2	2	0	0	2	Limousine; Montbéliarde
CNVR_3864	1	7	7	0	0	3	Montbéliarde; Limousine; Charolaise
CNVR_3865	2	4	4	0	0	1	Montbéliarde
CNVR_3866	1	2	2	0	0	1	Montbéliarde
CNVR_3870	1	4	4	0	0	3	Limousine; Rouge des Prés; Montbéliarde
CNVR_3872	1	2	2	0	0	1	Montbéliarde
CNVR_3875	1	7	7	0	0	5	Limousine; Montbéliarde; Rouge des Prés; Blonde d'Aquitaine; Charolaise
CNVR_3879	1	1	1	0	0	1	Montbéliarde
CNVR_3886	1	9	9	0	0	4	Charolaise; Montbéliarde; Rouge des Prés; Blonde d'Aquitaine
CNVR_3887	1	2	2	0	0	1	Montbéliarde
CNVR_3892	1	2	2	0	0	1	Montbéliarde
CNVR_3896	1	2	2	0	0	1	Montbéliarde
CNVR_3897	1	3	3	0	0	2	Charolaise; Montbéliarde
CNVR_3898	1	1	1	0	0	1	Limousine
CNVR_3901	1	3	3	0	0	1	Montbéliarde
CNVR_3902	1	3	3	0	0	1	Montbéliarde
CNVR_3904	1	6	6	0	0	2	Limousine; Montbéliarde
CNVR_3905	1	5	5	0	0	1	Montbéliarde
CNVR_3910	1	6	6	0	0	2	Montbéliarde; Charolaise
CNVR_3914	2	9	9	0	0	4	Limousine; Montbéliarde; Rouge des Prés; Charolaise
CNVR_3917	1	1	1	0	0	1	Limousine
CNVR_3918	1	7	7	0	0	3	Limousine; Montbéliarde; Rouge des Prés
CNVR_3922	1	8	8	0	0	4	Limousine; Montbéliarde; Charolaise; Blonde d'Aquitaine
CNVR_3924	1	1	1	0	0	1	Montbéliarde
CNVR_3925	1	1	1	0	0	1	Montbéliarde
CNVR_3928	1	1	1	0	0	1	Montbéliarde
CNVR_3933	1	1	1	0	0	1	Charolaise
CNVR_3935	2	8	8	0	0	4	Limousine; Montbéliarde; Charolaise; Blonde d'Aquitaine
CNVR_3939	1	4	4	0	0	1	Montbéliarde
CNVR_3941	1	1	1	0	0	1	Limousine
CNVR_3943	1	2	2	0	0	2	Blonde d'Aquitaine; Montbéliarde
CNVR_3944	1	6	6	0	0	4	Montbéliarde; Limousine; Charolaise; Blonde d'Aquitaine
CNVR_3947	1	1	1	0	0	1	Montbéliarde
CNVR_3950	1	2	2	0	0	1	Montbéliarde
CNVR_3952	1	2	2	0	0	1	Montbéliarde
CNVR_3953	1	1	1	0	0	1	Rouge des Prés
CNVR_3954	1	3	3	0	0	2	Montbéliarde; Rouge des Prés
CNVR_3964	1	1	1	0	0	1	Charolaise
CNVR_3965	1	1	1	0	0	1	Rouge des Prés
CNVR_3968	1	1	1	0	0	1	Rouge des Prés
CNVR_3969	1	7	7	0	0	5	Montbéliarde; Rouge des Prés; Blonde d'Aquitaine; Limousine; Charolaise
CNVR_3970	1	6	6	0	0	2	Montbéliarde; Rouge des Prés
CNVR_3971	1	2	2	0	0	1	Montbéliarde
CNVR_3972	1	1	1	0	0	1	Rouge des Prés
CNVR_3973	1	3	3	0	0	2	Rouge des Prés; Montbéliarde
CNVR_3974	1	1	1	0	0	1	Limousine
CNVR_3975	1	2	2	0	0	2	Limousine; Montbéliarde
CNVR_3979	2	10	10	0	0	5	Montbéliarde; Limousine; Charolaise; Blonde d'Aquitaine; Rouge des Prés
CNVR_3985	1	1	1	0	0	1	Montbéliarde
CNVR_3986	1	1	1	0	0	1	Limousine
CNVR_3988	1	1	1	0	0	1	Montbéliarde
CNVR_3989	2	3	3	0	0	2	Limousine; Rouge des Prés
CNVR_3990	1	2	2	0	0	2	Rouge des Prés; Limousine
CNVR_4000	1	1	1	0	0	1	Montbéliarde
CNVR_4002	1	5	5	0	0	3	Rouge des Prés; Montbéliarde; Limousine
CNVR_4003	1	1	1	0	0	1	Rouge des Prés
CNVR_4004	1	3	3	0	0	2	Rouge des Prés; Montbéliarde
CNVR_4013	1	1	1	0	0	1	Montbéliarde
CNVR_4014	1	3	3	0	0	2	Montbéliarde; Blonde d'Aquitaine
CNVR_4015	1	3	3	0	0	1	Montbéliarde
CNVR_4016	1	5	5	0	0	3	Charolaise; Limousine; Montbéliarde
CNVR_4017	1	2	2	0	0	2	Limousine; Montbéliarde
CNVR_4019	1	1	1	0	0	1	Montbéliarde
CNVR_4023	1	4	4	0	0	1	Montbéliarde
CNVR_4024	1	1	1	0	0	1	Limousine
CNVR_4025	2	1	1	0	0	1	Charolaise
CNVR_4026	1	10	10	0	0	5	Montbéliarde; Charolaise; Limousine; Blonde d'Aquitaine; Rouge des Prés
CNVR_4027	1	1	1	0	0	1	Rouge des Prés
CNVR_4031	1	1	1	0	0	1	Limousine
CNVR_4033	1	3	3	0	0	2	Montbéliarde; Rouge des Prés
CNVR_4034	1	2	2	0	0	1	Montbéliarde
CNVR_4036	1	1	1	0	0	1	Blonde d'Aquitaine
CNVR_4041	1	1	1	0	0	1	Limousine
CNVR_4042	1	10	10	0	0	4	Montbéliarde; Limousine; Charolaise; Rouge des Prés
CNVR_4043	1	1	1	0	0	1	Montbéliarde
CNVR_4045	1	2	2	0	0	1	Montbéliarde
CNVR_4046	2	11	11	0	0	4	Montbéliarde; Limousine; Charolaise; Rouge des Prés
CNVR_4047	1	4	4	0	0	2	Montbéliarde; Rouge des Prés
CNVR_4048	1	4	4	0	0	3	Montbéliarde; Charolaise; Limousine
CNVR_4049	1	6	6	0	0	3	Limousine; Montbéliarde; Blonde d'Aquitaine
CNVR_4054	1	4	2	2	0	2	Montbéliarde; Limousine
CNVR_4055	1	5	5	0	0	2	Montbéliarde; Rouge des Prés
CNVR_4056	1	1	1	0	0	1	Limousine
CNVR_4057	1	5	5	0	0	2	Montbéliarde; Charolaise
CNVR_4058	1	1	1	0	0	1	Montbéliarde
CNVR_4059	1	7	6	0	1	3	Montbéliarde; Limousine; Rouge des Prés
CNVR_4061	2	9	9	0	0	5	Montbéliarde; Limousine; Rouge des Prés; Blonde d'Aquitaine; Charolaise
CNVR_4062	2	9	9	0	0	5	Montbéliarde; Limousine; Rouge des Prés; Blonde d'Aquitaine; Charolaise
CNVR_4063	1	1	1	0	0	1	Montbéliarde
CNVR_4065	1	1	0	1	0	1	Limousine
CNVR_4067	1	4	4	0	0	2	Limousine; Montbéliarde
CNVR_4070	1	8	8	0	0	5	Montbéliarde; Limousine; Rouge des Prés; Blonde d'Aquitaine; Charolaise
CNVR_4073	1	3	2	1	0	2	Montbéliarde; Blonde d'Aquitaine
CNVR_4076	2	10	10	0	0	4	Montbéliarde; Limousine; Charolaise; Rouge des Prés
CNVR_4077	2	3	2	0	1	2	Limousine; Montbéliarde
CNVR_4078	1	1	0	1	0	1	Montbéliarde
CNVR_4080	1	2	0	2	0	1	Montbéliarde
CNVR_4082	1	2	0	2	0	1	Montbéliarde
CNVR_4083	2	1	1	0	0	1	Limousine
CNVR_4084	1	1	0	1	0	1	Montbéliarde
CNVR_4085	1	1	0	1	0	1	Limousine
CNVR_4086	1	1	0	1	0	1	Limousine
CNVR_4087	1	1	1	0	0	1	Montbéliarde
CNVR_4088	2	13	12	0	1	5	Montbéliarde; Limousine; Charolaise; Blonde d'Aquitaine; Rouge des Prés
CNVR_4090	1	2	2	0	0	1	Montbéliarde
CNVR_4092	1	1	1	0	0	1	Montbéliarde
CNVR_4093	1	5	5	0	0	4	Limousine; Rouge des Prés; Montbéliarde; Charolaise
CNVR_4094	1	3	1	2	0	1	Montbéliarde
CNVR_4095	1	1	0	1	0	1	Limousine
CNVR_4099	1	1	1	0	0	1	Montbéliarde
CNVR_4100	1	1	1	0	0	1	Montbéliarde
CNVR_4105	2	10	9	0	1	4	Montbéliarde; Limousine; Rouge des Prés; Charolaise
CNVR_4106	1	2	2	0	0	2	Limousine; Montbéliarde
CNVR_4107	1	4	2	1	1	3	Limousine; Montbéliarde; Rouge des Prés
CNVR_4111	1	1	1	0	0	1	Limousine
CNVR_4113	1	2	0	2	0	1	Montbéliarde
CNVR_4115	1	1	1	0	0	1	Limousine
CNVR_4118	1	10	10	0	0	5	Limousine; Charolaise; Montbéliarde; Blonde d'Aquitaine; Rouge des Prés
CNVR_4120	1	2	2	0	0	1	Limousine
CNVR_4123	1	5	5	0	0	2	Montbéliarde; Rouge des Prés
CNVR_4127	1	1	1	0	0	1	Montbéliarde
CNVR_4128	1	2	2	0	0	1	Montbéliarde
CNVR_4131	1	1	1	0	0	1	Montbéliarde
CNVR_4132	1	1	1	0	0	1	Limousine
CNVR_4133	1	2	2	0	0	1	Montbéliarde
CNVR_4136	1	5	2	2	1	4	Montbéliarde; Charolaise; Rouge des Prés; Blonde d'Aquitaine
CNVR_4153	1	1	1	0	0	1	Montbéliarde
CNVR_4155	1	5	5	0	0	3	Blonde d'Aquitaine; Montbéliarde; Rouge des Prés
CNVR_4159	1	5	5	0	0	4	Montbéliarde; Charolaise; Rouge des Prés; Limousine
CNVR_4161	1	1	1	0	0	1	Montbéliarde
CNVR_4164	1	1	0	1	0	1	Montbéliarde
CNVR_4166	2	5	5	0	0	3	Montbéliarde; Rouge des Prés; Blonde d'Aquitaine
CNVR_4168	1	1	1	0	0	1	Charolaise
CNVR_4174	1	4	4	0	0	2	Charolaise; Montbéliarde
CNVR_4175	1	1	1	0	0	1	Montbéliarde
CNVR_4178	1	5	5	0	0	3	Montbéliarde; Rouge des Prés; Limousine
CNVR_4182	2	4	4	0	0	3	Blonde d'Aquitaine; Montbéliarde; Charolaise
CNVR_4183	1	2	2	0	0	2	Montbéliarde; Charolaise
CNVR_4184	1	6	6	0	0	3	Montbéliarde; Rouge des Prés; Charolaise
CNVR_4185	2	1	1	0	0	1	Limousine
CNVR_4186	1	1	1	0	0	1	Charolaise
CNVR_4187	1	5	5	0	0	3	Limousine; Blonde d'Aquitaine; Montbéliarde
CNVR_4188	1	4	4	0	0	2	Limousine; Montbéliarde
CNVR_4189	2	5	5	0	0	2	Montbéliarde; Rouge des Prés
CNVR_4190	1	2	2	0	0	1	Montbéliarde
CNVR_4191	1	5	5	0	0	3	Montbéliarde; Rouge des Prés; Limousine
CNVR_4192	1	1	1	0	0	1	Montbéliarde
CNVR_4193	1	1	1	0	0	1	Montbéliarde
CNVR_4195	1	1	1	0	0	1	Montbéliarde
CNVR_4196	1	1	1	0	0	1	Montbéliarde
CNVR_4198	1	3	3	0	0	2	Rouge des Prés; Montbéliarde
CNVR_4199	1	2	1	1	0	1	Montbéliarde
CNVR_4201	1	1	1	0	0	1	Rouge des Prés
CNVR_4214	1	1	1	0	0	1	Limousine
CNVR_4216	1	3	3	0	0	3	Limousine; Montbéliarde; Blonde d'Aquitaine
CNVR_4217	1	10	10	0	0	5	Montbéliarde; Limousine; Rouge des Prés; Charolaise; Blonde d'Aquitaine
CNVR_4219	1	6	6	0	0	4	Montbéliarde; Rouge des Prés; Blonde d'Aquitaine; Charolaise
CNVR_4220	1	6	6	0	0	4	Limousine; Montbéliarde; Rouge des Prés; Charolaise
CNVR_4222	1	8	8	0	0	4	Charolaise; Montbéliarde; Rouge des Prés; Blonde d'Aquitaine
CNVR_4226	1	5	5	0	0	2	Montbéliarde; Charolaise
CNVR_4227	1	2	2	0	0	1	Montbéliarde
CNVR_4230	1	2	2	0	0	2	Limousine; Rouge des Prés
CNVR_4235	1	3	3	0	0	2	Montbéliarde; Charolaise
CNVR_4237	1	4	4	0	0	4	Rouge des Prés; Limousine; Montbéliarde; Blonde d'Aquitaine
CNVR_4238	1	1	1	0	0	1	Rouge des Prés
CNVR_4241	1	1	1	0	0	1	Montbéliarde
CNVR_4242	1	3	3	0	0	3	Montbéliarde; Charolaise; Blonde d'Aquitaine
CNVR_4243	1	1	1	0	0	1	Rouge des Prés
CNVR_4244	1	1	1	0	0	1	Limousine
CNVR_4245	1	1	1	0	0	1	Montbéliarde
CNVR_4246	1	1	1	0	0	1	Limousine
CNVR_4247	1	1	1	0	0	1	Montbéliarde
CNVR_4248	1	3	3	0	0	2	Blonde d'Aquitaine; Montbéliarde
CNVR_4250	1	1	1	0	0	1	Limousine
CNVR_4252	1	1	1	0	0	1	Montbéliarde
CNVR_4255	1	1	1	0	0	1	Montbéliarde
CNVR_4257	1	1	1	0	0	1	Charolaise
CNVR_4258	1	1	1	0	0	1	Charolaise
CNVR_4259	1	1	1	0	0	1	Rouge des Prés
CNVR_4262	1	9	9	0	0	5	Montbéliarde; Limousine; Rouge des Prés; Blonde d'Aquitaine; Charolaise
CNVR_4264	1	5	5	0	0	4	Montbéliarde; Charolaise; Rouge des Prés; Limousine
CNVR_4265	1	9	9	0	0	4	Montbéliarde; Limousine; Rouge des Prés; Charolaise
CNVR_4268	1	2	2	0	0	2	Rouge des Prés; Montbéliarde
CNVR_4269	1	2	2	0	0	2	Blonde d'Aquitaine; Rouge des Prés
CNVR_4276	1	2	2	0	0	2	Rouge des Prés; Montbéliarde
CNVR_4279	1	2	2	0	0	1	Montbéliarde
CNVR_4280	1	5	5	0	0	2	Montbéliarde; Rouge des Prés
CNVR_4281	1	1	1	0	0	1	Montbéliarde
CNVR_4282	1	1	1	0	0	1	Rouge des Prés
CNVR_4283	1	1	1	0	0	1	Blonde d'Aquitaine
CNVR_4284	1	1	1	0	0	1	Montbéliarde
CNVR_4287	1	1	1	0	0	1	Montbéliarde
CNVR_4290	1	1	1	0	0	1	Charolaise
CNVR_4292	1	1	1	0	0	1	Montbéliarde
CNVR_4296	1	2	2	0	0	2	Blonde d'Aquitaine; Montbéliarde
CNVR_4298	1	1	1	0	0	1	Limousine
CNVR_4300	2	5	5	0	0	2	Montbéliarde; Charolaise
CNVR_4301	1	1	1	0	0	1	Rouge des Prés
CNVR_4302	1	1	1	0	0	1	Blonde d'Aquitaine
CNVR_4303	1	2	2	0	0	1	Montbéliarde
CNVR_4306	1	8	8	0	0	4	Montbéliarde; Limousine; Rouge des Prés; Charolaise
CNVR_4307	1	1	1	0	0	1	Rouge des Prés
CNVR_4309	1	2	2	0	0	1	Montbéliarde
CNVR_4312	1	2	2	0	0	2	Limousine; Montbéliarde
CNVR_4313	1	3	3	0	0	2	Blonde d'Aquitaine; Montbéliarde
CNVR_4314	1	1	1	0	0	1	Montbéliarde
CNVR_4315	1	2	2	0	0	1	Montbéliarde
CNVR_4317	1	2	2	0	0	1	Montbéliarde
CNVR_4321	1	3	3	0	0	2	Charolaise; Montbéliarde
CNVR_4324	1	1	1	0	0	1	Rouge des Prés
CNVR_4330	1	2	2	0	0	1	Montbéliarde
CNVR_4331	1	3	3	0	0	3	Limousine; Rouge des Prés; Charolaise
CNVR_4332	1	1	1	0	0	1	Rouge des Prés
CNVR_4334	2	9	9	0	0	4	Montbéliarde; Limousine; Rouge des Prés; Charolaise
CNVR_4339	2	10	10	0	0	5	Montbéliarde; Limousine; Blonde d'Aquitaine; Rouge des Prés; Charolaise
CNVR_4340	1	1	1	0	0	1	Rouge des Prés
CNVR_4344	1	7	7	0	0	3	Montbéliarde; Rouge des Prés; Charolaise
CNVR_4345	2	11	11	0	0	5	Montbéliarde; Limousine; Charolaise; Blonde d'Aquitaine; Rouge des Prés
CNVR_4348	1	1	1	0	0	1	Montbéliarde
CNVR_4350	2	7	7	0	0	3	Limousine; Charolaise; Montbéliarde
CNVR_4351	1	1	1	0	0	1	Blonde d'Aquitaine
CNVR_4352	1	1	1	0	0	1	Blonde d'Aquitaine
CNVR_4357	1	2	2	0	0	1	Montbéliarde
CNVR_4358	1	2	2	0	0	2	Montbéliarde; Charolaise
CNVR_4359	1	1	1	0	0	1	Montbéliarde
CNVR_4360	1	4	4	0	0	2	Montbéliarde; Rouge des Prés
CNVR_4364	1	2	2	0	0	2	Rouge des Prés; Montbéliarde
CNVR_4365	1	6	6	0	0	4	Montbéliarde; Rouge des Prés; Charolaise; Blonde d'Aquitaine
CNVR_4369	1	3	3	0	0	1	Montbéliarde
CNVR_4370	2	2	2	0	0	1	Montbéliarde
CNVR_4371	1	8	8	0	0	5	Limousine; Montbéliarde; Rouge des Prés; Blonde d'Aquitaine; Charolaise
CNVR_4372	1	1	1	0	0	1	Montbéliarde
CNVR_4373	1	3	3	0	0	2	Rouge des Prés; Montbéliarde
CNVR_4378	1	1	1	0	0	1	Charolaise
CNVR_4380	2	5	5	0	0	2	Limousine; Montbéliarde
CNVR_4383	1	7	7	0	0	3	Charolaise; Montbéliarde; Rouge des Prés
CNVR_4387	1	1	1	0	0	1	Rouge des Prés
CNVR_4396	1	9	9	0	0	5	Limousine; Montbéliarde; Rouge des Prés; Charolaise; Blonde d'Aquitaine
CNVR_4397	1	7	7	0	0	3	Limousine; Montbéliarde; Rouge des Prés
CNVR_4398	1	1	1	0	0	1	Rouge des Prés
CNVR_4400	2	9	9	0	0	4	Montbéliarde; Limousine; Rouge des Prés; Charolaise
CNVR_4404	1	6	6	0	0	4	Limousine; Montbéliarde; Rouge des Prés; Charolaise
CNVR_4405	2	5	5	0	0	3	Montbéliarde; Rouge des Prés; Charolaise
CNVR_4406	1	1	1	0	0	1	Montbéliarde
CNVR_4407	1	1	1	0	0	1	Montbéliarde
CNVR_4408	1	1	1	0	0	1	Montbéliarde
CNVR_4410	1	4	4	0	0	4	Limousine; Charolaise; Montbéliarde; Blonde d'Aquitaine
CNVR_4418	1	1	1	0	0	1	Montbéliarde
CNVR_4420	2	4	4	0	0	2	Montbéliarde; Blonde d'Aquitaine
CNVR_4429	1	8	8	0	0	4	Charolaise; Montbéliarde; Rouge des Prés; Blonde d'Aquitaine
CNVR_4433	2	5	5	0	0	3	Montbéliarde; Limousine; Charolaise
CNVR_4435	1	5	5	0	0	4	Limousine; Rouge des Prés; Charolaise; Montbéliarde
CNVR_4440	1	3	3	0	0	1	Montbéliarde
CNVR_4445	1	4	4	0	0	1	Montbéliarde
CNVR_4446	1	1	1	0	0	1	Limousine
CNVR_4447	1	1	1	0	0	1	Limousine
CNVR_4448	1	4	4	0	0	2	Limousine; Montbéliarde
CNVR_4449	2	10	10	0	0	4	Montbéliarde; Limousine; Charolaise; Rouge des Prés
CNVR_4450	2	4	4	0	0	2	Montbéliarde; Rouge des Prés
CNVR_4451	1	1	1	0	0	1	Charolaise
CNVR_4454	1	3	3	0	0	1	Montbéliarde
CNVR_4457	1	1	1	0	0	1	Montbéliarde
CNVR_4459	1	3	3	0	0	3	Limousine; Rouge des Prés; Montbéliarde
CNVR_4461	1	4	4	0	0	3	Rouge des Prés; Limousine; Charolaise
CNVR_4464	1	2	2	0	0	2	Montbéliarde; Charolaise
CNVR_4466	1	4	4	0	0	2	Montbéliarde; Blonde d'Aquitaine
CNVR_4472	1	5	5	0	0	3	Montbéliarde; Limousine; Charolaise
CNVR_4473	2	5	5	0	0	3	Limousine; Montbéliarde; Rouge des Prés
CNVR_4474	1	3	3	0	0	3	Limousine; Rouge des Prés; Montbéliarde
CNVR_4475	1	6	6	0	0	3	Limousine; Montbéliarde; Blonde d'Aquitaine
CNVR_4476	1	6	6	0	0	3	Limousine; Montbéliarde; Blonde d'Aquitaine
CNVR_4477	1	2	2	0	0	1	Montbéliarde
CNVR_4480	1	1	1	0	0	1	Blonde d'Aquitaine
CNVR_4481	1	1	1	0	0	1	Montbéliarde
CNVR_4482	1	1	1	0	0	1	Montbéliarde
CNVR_4486	1	2	0	2	0	1	Montbéliarde
CNVR_4488	1	6	6	0	0	2	Montbéliarde; Charolaise
CNVR_4495	1	2	2	0	0	2	Montbéliarde; Rouge des Prés
CNVR_4499	1	2	2	0	0	2	Montbéliarde; Charolaise
CNVR_4502	1	1	1	0	0	1	Montbéliarde
CNVR_4505	1	1	1	0	0	1	Limousine
CNVR_4506	1	1	1	0	0	1	Montbéliarde
CNVR_4507	1	2	2	0	0	1	Montbéliarde
CNVR_4509	1	1	1	0	0	1	Montbéliarde
CNVR_4510	1	7	7	0	0	3	Limousine; Montbéliarde; Blonde d'Aquitaine
CNVR_4511	1	3	3	0	0	2	Montbéliarde; Limousine
CNVR_4513	1	4	4	0	0	1	Montbéliarde
CNVR_4514	1	1	1	0	0	1	Limousine
CNVR_4515	1	3	3	0	0	1	Montbéliarde
CNVR_4517	1	1	1	0	0	1	Montbéliarde
CNVR_4519	1	1	1	0	0	1	Montbéliarde
CNVR_4520	1	1	1	0	0	1	Montbéliarde
CNVR_4521	1	2	2	0	0	2	Montbéliarde; Charolaise
CNVR_4522	1	2	2	0	0	1	Montbéliarde
CNVR_4523	1	1	1	0	0	1	Montbéliarde
CNVR_4525	1	1	1	0	0	1	Montbéliarde
CNVR_4526	1	1	1	0	0	1	Charolaise
CNVR_4527	1	1	1	0	0	1	Charolaise
CNVR_4531	1	4	4	0	0	2	Montbéliarde; Charolaise
CNVR_4534	1	2	2	0	0	1	Montbéliarde
CNVR_4538	1	3	3	0	0	2	Montbéliarde; Charolaise
CNVR_4542	1	1	1	0	0	1	Montbéliarde
CNVR_4544	1	10	10	0	0	5	Montbéliarde; Limousine; Charolaise; Blonde d'Aquitaine; Rouge des Prés
CNVR_4546	1	2	2	0	0	2	Montbéliarde; Charolaise
CNVR_4547	1	1	1	0	0	1	Montbéliarde
CNVR_4550	1	4	4	0	0	3	Limousine; Montbéliarde; Blonde d'Aquitaine
CNVR_4552	1	4	4	0	0	1	Montbéliarde
CNVR_4555	1	1	1	0	0	1	Montbéliarde
CNVR_4556	1	1	1	0	0	1	Montbéliarde
CNVR_4558	1	1	1	0	0	1	Montbéliarde
CNVR_4560	1	1	1	0	0	1	Rouge des Prés
CNVR_4561	2	8	8	0	0	4	Limousine; Montbéliarde; Blonde d'Aquitaine; Rouge des Prés
CNVR_4564	1	4	4	0	0	3	Montbéliarde; Rouge des Prés; Blonde d'Aquitaine
CNVR_4567	1	1	1	0	0	1	Limousine
CNVR_4568	1	3	3	0	0	1	Montbéliarde
CNVR_4575	1	4	4	0	0	1	Montbéliarde
CNVR_4576	2	9	9	0	0	4	Montbéliarde; Limousine; Rouge des Prés; Charolaise
CNVR_4578	2	6	6	0	0	3	Montbéliarde; Rouge des Prés; Charolaise
CNVR_4579	1	1	1	0	0	1	Charolaise
CNVR_4582	1	3	3	0	0	1	Montbéliarde
CNVR_4583	1	1	1	0	0	1	Rouge des Prés
CNVR_4584	1	4	4	0	0	2	Montbéliarde; Charolaise
CNVR_4585	1	2	2	0	0	1	Montbéliarde
CNVR_4588	1	1	1	0	0	1	Montbéliarde
CNVR_4589	2	2	2	0	0	2	Rouge des Prés; Montbéliarde
CNVR_4591	1	6	6	0	0	2	Montbéliarde; Charolaise
CNVR_4593	1	4	4	0	0	1	Montbéliarde
CNVR_4594	1	1	1	0	0	1	Charolaise
CNVR_4597	1	1	1	0	0	1	Montbéliarde
CNVR_4602	1	5	5	0	0	2	Montbéliarde; Rouge des Prés
CNVR_4603	1	3	3	0	0	1	Montbéliarde
CNVR_4607	1	1	1	0	0	1	Montbéliarde
CNVR_4612	1	4	4	0	0	3	Montbéliarde; Rouge des Prés; Limousine
CNVR_4613	1	3	3	0	0	2	Montbéliarde; Rouge des Prés
CNVR_4614	2	10	10	0	0	4	Montbéliarde; Limousine; Charolaise; Rouge des Prés
CNVR_4615	1	9	9	0	0	5	Limousine; Charolaise; Montbéliarde; Blonde d'Aquitaine; Rouge des Prés
CNVR_4616	1	8	8	0	0	4	Limousine; Montbéliarde; Rouge des Prés; Blonde d'Aquitaine
CNVR_4617	1	2	2	0	0	2	Montbéliarde; Charolaise
CNVR_4618	2	10	10	0	0	5	Montbéliarde; Limousine; Rouge des Prés; Charolaise; Blonde d'Aquitaine
CNVR_4621	1	1	1	0	0	1	Montbéliarde
CNVR_4622	1	1	0	1	0	1	Rouge des Prés
CNVR_4624	1	3	3	0	0	1	Montbéliarde
CNVR_4625	1	3	3	0	0	2	Montbéliarde; Limousine
CNVR_4626	1	2	2	0	0	2	Blonde d'Aquitaine; Montbéliarde
CNVR_4628	1	4	4	0	0	3	Montbéliarde; Rouge des Prés; Charolaise
CNVR_4629	1	5	5	0	0	1	Montbéliarde
CNVR_4630	1	1	1	0	0	1	Montbéliarde
CNVR_4640	2	10	10	0	0	5	Montbéliarde; Limousine; Rouge des Prés; Charolaise; Blonde d'Aquitaine
CNVR_4643	1	1	1	0	0	1	Montbéliarde
CNVR_4648	1	1	0	1	0	1	Montbéliarde
CNVR_4650	1	1	1	0	0	1	Montbéliarde
CNVR_4651	1	1	1	0	0	1	Charolaise
CNVR_4652	1	1	1	0	0	1	Charolaise
CNVR_4654	1	4	4	0	0	2	Limousine; Montbéliarde
CNVR_4655	1	2	2	0	0	1	Montbéliarde
CNVR_4656	1	2	2	0	0	1	Montbéliarde
CNVR_4658	1	1	1	0	0	1	Rouge des Prés
CNVR_4659	1	1	1	0	0	1	Limousine
CNVR_4660	2	6	6	0	0	3	Limousine; Montbéliarde; Rouge des Prés
CNVR_4663	1	2	2	0	0	2	Rouge des Prés; Charolaise
CNVR_4664	2	10	10	0	0	5	Montbéliarde; Limousine; Rouge des Prés; Charolaise; Blonde d'Aquitaine
CNVR_4667	1	1	1	0	0	1	Montbéliarde
CNVR_4672	1	3	3	0	0	1	Montbéliarde
CNVR_4673	1	2	2	0	0	1	Montbéliarde
CNVR_4682	1	4	4	0	0	1	Montbéliarde
CNVR_4684	1	5	5	0	0	4	Blonde d'Aquitaine; Limousine; Rouge des Prés; Montbéliarde
CNVR_4687	1	3	3	0	0	2	Montbéliarde; Charolaise
CNVR_4689	1	2	2	0	0	2	Limousine; Blonde d'Aquitaine
CNVR_4693	1	2	2	0	0	1	Montbéliarde
CNVR_4694	1	3	3	0	0	2	Montbéliarde; Rouge des Prés
CNVR_4696	2	10	10	0	0	5	Montbéliarde; Charolaise; Limousine; Blonde d'Aquitaine; Rouge des Prés
CNVR_4697	1	3	3	0	0	3	Limousine; Montbéliarde; Blonde d'Aquitaine
CNVR_4698	1	4	4	0	0	3	Blonde d'Aquitaine; Montbéliarde; Charolaise
CNVR_4702	1	2	2	0	0	2	Blonde d'Aquitaine; Charolaise
CNVR_4704	1	1	1	0	0	1	Montbéliarde
CNVR_4705	1	4	4	0	0	2	Limousine; Montbéliarde
CNVR_4707	2	10	10	0	0	5	Montbéliarde; Limousine; Rouge des Prés; Charolaise; Blonde d'Aquitaine
CNVR_4708	1	6	6	0	0	4	Montbéliarde; Rouge des Prés; Charolaise; Limousine
CNVR_4711	1	1	1	0	0	1	Montbéliarde
CNVR_4715	1	4	4	0	0	2	Montbéliarde; Charolaise
CNVR_4717	1	7	7	0	0	3	Charolaise; Montbéliarde; Rouge des Prés
CNVR_4720	2	9	9	0	0	4	Charolaise; Montbéliarde; Rouge des Prés; Blonde d'Aquitaine
CNVR_4721	1	1	1	0	0	1	Montbéliarde
CNVR_4724	1	4	4	0	0	2	Rouge des Prés; Montbéliarde
CNVR_4727	1	1	1	0	0	1	Limousine
CNVR_4733	1	4	4	0	0	4	Rouge des Prés; Limousine; Charolaise; Blonde d'Aquitaine
CNVR_4734	1	1	0	1	0	1	Charolaise
CNVR_4736	1	1	1	0	0	1	Rouge des Prés
CNVR_4740	1	1	0	1	0	1	Montbéliarde
CNVR_4743	1	2	2	0	0	2	Limousine; Rouge des Prés
CNVR_4747	1	1	1	0	0	1	Charolaise
CNVR_4750	2	9	9	0	0	5	Montbéliarde; Limousine; Rouge des Prés; Blonde d'Aquitaine; Charolaise
CNVR_4758	1	2	2	0	0	2	Rouge des Prés; Montbéliarde
CNVR_4759	1	1	1	0	0	1	Rouge des Prés
CNVR_4763	1	1	1	0	0	1	Charolaise
CNVR_4765	1	1	1	0	0	1	Rouge des Prés
CNVR_4766	1	2	2	0	0	1	Montbéliarde
CNVR_4767	1	2	2	0	0	1	Montbéliarde
CNVR_4768	1	4	4	0	0	1	Montbéliarde
CNVR_4769	2	7	7	0	0	3	Limousine; Montbéliarde; Rouge des Prés
CNVR_4772	2	7	7	0	0	3	Limousine; Montbéliarde; Blonde d'Aquitaine
CNVR_4773	1	1	1	0	0	1	Charolaise
CNVR_4776	1	4	4	0	0	3	Blonde d'Aquitaine; Rouge des Prés; Montbéliarde
CNVR_4778	2	4	4	0	0	3	Rouge des Prés; Charolaise; Montbéliarde
CNVR_4779	1	2	2	0	0	1	Montbéliarde
CNVR_4784	1	1	1	0	0	1	Montbéliarde
CNVR_4785	1	1	1	0	0	1	Montbéliarde
CNVR_4792	1	1	1	0	0	1	Montbéliarde
CNVR_4793	1	1	1	0	0	1	Montbéliarde
CNVR_4797	1	4	4	0	0	2	Montbéliarde; Charolaise
CNVR_4803	1	4	4	0	0	2	Limousine; Montbéliarde
CNVR_4805	1	1	1	0	0	1	Limousine
CNVR_4808	1	1	1	0	0	1	Montbéliarde
CNVR_4811	1	2	2	0	0	2	Montbéliarde; Rouge des Prés
CNVR_4812	1	1	1	0	0	1	Montbéliarde
CNVR_4816	2	9	9	0	0	4	Charolaise; Montbéliarde; Rouge des Prés; Blonde d'Aquitaine
CNVR_4821	1	6	6	0	0	3	Limousine; Montbéliarde; Charolaise
CNVR_4823	1	4	4	0	0	3	Montbéliarde; Rouge des Prés; Charolaise
CNVR_4824	1	8	8	0	0	4	Limousine; Charolaise; Montbéliarde; Blonde d'Aquitaine
CNVR_4825	1	1	1	0	0	1	Montbéliarde
CNVR_4826	1	5	5	0	0	3	Montbéliarde; Rouge des Prés; Charolaise
CNVR_4828	2	3	3	0	0	1	Montbéliarde
CNVR_4832	1	1	1	0	0	1	Blonde d'Aquitaine
CNVR_4833	2	7	7	0	0	3	Limousine; Charolaise; Montbéliarde
CNVR_4834	1	1	1	0	0	1	Rouge des Prés
CNVR_4835	1	1	1	0	0	1	Rouge des Prés
CNVR_4836	2	6	6	0	0	5	Limousine; Montbéliarde; Rouge des Prés; Charolaise; Blonde d'Aquitaine
CNVR_4842	1	1	1	0	0	1	Limousine
CNVR_4843	1	3	3	0	0	1	Montbéliarde
CNVR_4844	1	1	1	0	0	1	Montbéliarde
CNVR_4847	1	1	1	0	0	1	Charolaise
CNVR_4851	1	1	1	0	0	1	Montbéliarde
CNVR_4853	1	6	6	0	0	3	Limousine; Montbéliarde; Charolaise
CNVR_4854	2	8	8	0	0	4	Limousine; Montbéliarde; Charolaise; Blonde d'Aquitaine
CNVR_4855	1	3	3	0	0	2	Montbéliarde; Charolaise
CNVR_4857	1	2	2	0	0	2	Rouge des Prés; Montbéliarde
CNVR_4859	1	4	4	0	0	2	Montbéliarde; Charolaise
CNVR_4860	1	2	2	0	0	1	Montbéliarde
CNVR_4861	1	1	1	0	0	1	Montbéliarde
CNVR_4862	1	7	7	0	0	4	Montbéliarde; Rouge des Prés; Charolaise; Blonde d'Aquitaine
CNVR_4864	1	5	5	0	0	2	Charolaise; Montbéliarde
CNVR_4865	1	2	0	2	0	1	Montbéliarde
CNVR_4866	1	1	1	0	0	1	Montbéliarde
CNVR_4867	1	4	4	0	0	2	Montbéliarde; Rouge des Prés
CNVR_4868	1	2	2	0	0	2	Rouge des Prés; Montbéliarde
CNVR_4871	1	1	1	0	0	1	Montbéliarde
CNVR_4872	1	1	1	0	0	1	Montbéliarde
CNVR_4877	1	5	5	0	0	5	Limousine; Rouge des Prés; Charolaise; Montbéliarde; Blonde d'Aquitaine
CNVR_4878	1	2	2	0	0	2	Rouge des Prés; Montbéliarde
CNVR_4882	2	3	3	0	0	3	Limousine; Rouge des Prés; Charolaise
CNVR_4883	1	5	5	0	0	2	Montbéliarde; Rouge des Prés
CNVR_4886	1	1	1	0	0	1	Montbéliarde
CNVR_4889	1	3	3	0	0	1	Montbéliarde
CNVR_4891	2	4	4	0	0	3	Limousine; Rouge des Prés; Montbéliarde
CNVR_4892	1	1	1	0	0	1	Montbéliarde
CNVR_4893	1	3	3	0	0	3	Limousine; Montbéliarde; Blonde d'Aquitaine
CNVR_4894	1	1	1	0	0	1	Rouge des Prés
CNVR_4900	1	2	2	0	0	2	Limousine; Blonde d'Aquitaine
CNVR_4904	1	2	2	0	0	2	Limousine; Montbéliarde
CNVR_4909	1	8	8	0	0	4	Montbéliarde; Limousine; Blonde d'Aquitaine; Rouge des Prés
CNVR_4913	1	1	1	0	0	1	Montbéliarde
CNVR_4918	1	1	1	0	0	1	Blonde d'Aquitaine
CNVR_4920	1	1	1	0	0	1	Charolaise
CNVR_4927	2	7	7	0	0	3	Montbéliarde; Blonde d'Aquitaine; Charolaise
CNVR_4928	1	7	7	0	0	3	Montbéliarde; Limousine; Charolaise
CNVR_4929	1	1	1	0	0	1	Charolaise
CNVR_4930	1	1	1	0	0	1	Montbéliarde
CNVR_4932	2	6	6	0	0	2	Limousine; Montbéliarde
CNVR_4940	1	1	1	0	0	1	Montbéliarde
[truncated: 5,395 more rows]
