# Supplementary material for: Identification of copy number variation in French dairy and beef breeds using next-generation sequencing
Source: Genet Sel Evol. 2017 Oct 24;49:77. doi: 10.1186/s12711-017-0352-z (PMC5655909; doi:10.1186/s12711-017-0352-z)
Supplement: Supplementary file 12 — Additional file 12: Table S11. QTL overlapping with identified deletion, duplication and CNV regions. In this table, we report validated variants co-localized with QTL regions and details for each QTL. [file 12711_2017_352_MOESM12_ESM.xlsx]

## Sheet: Table S11
Additional File 12 Table S11 QTLs overlapping identified deletion, duplication, and CNV regions
CNVR_ID	BTA	CNVR_start	CNVR_end	CNVR_type	QTL_BTA	QTL_start	QTL_end	QTL_family	QTLdb_ID	Trait	Ensembl_gene_ID	Gene_name	Gene_description	Paralogs	Gene_biotype	Comment
CNVR_64	1	9462950	9464476	DEL	1	9258332	10558420	Milk_Association	15760	Milk_alpha-lactalbumin_percentage
CNVR_68	1	10546001	10549000	DEL	1	9258332	10558420	Milk_Association	15760	Milk_alpha-lactalbumin_percentage
CNVR_222	1	27294218	27295778	DEL	1	27034490	29073969	Production_Association	21102	Residual_feed_intake
CNVR_222	1	27294218	27295778	DEL	1	27034490	29073969	Production_Association	21103	Residual_feed_intake
CNVR_222	1	27294218	27295778	DEL	1	27034490	29073969	Reproduction_Association	21144	Age_at_puberty
CNVR_222	1	27294218	27295778	DEL	1	27034490	29073969	Reproduction_Association	21145	Age_at_puberty
CNVR_222	1	27294218	27295778	DEL	1	27034490	29073969	Reproduction_Association	21146	Age_at_puberty
CNVR_222	1	27294218	27295778	DEL	1	27034490	29073969	Meat_and_Carcass_QTL	20877	Shear_force
CNVR_222	1	27294218	27295778	DEL	1	27034490	29073969	Production_Association	20918	Average_daily_gain
CNVR_222	1	27294218	27295778	DEL	1	27034490	29073969	Production_Association	20919	Average_daily_gain
CNVR_222	1	27294218	27295778	DEL	1	27034490	29073969	Production_Association	20920	Average_daily_gain
CNVR_222	1	27294218	27295778	DEL	1	27034490	29073969	Production_Association	20921	Average_daily_gain
CNVR_222	1	27294218	27295778	DEL	1	27034490	29073969	Production_Association	20983	Average_daily_gain
CNVR_222	1	27294218	27295778	DEL	1	27034490	29073969	Production_Association	20984	Average_daily_gain
CNVR_222	1	27294218	27295778	DEL	1	27034490	29073969	Production_Association	20985	Average_daily_feed_intake
CNVR_222	1	27294218	27295778	DEL	1	27034490	29073969	Production_Association	20986	Average_daily_feed_intake
CNVR_222	1	27294218	27295778	DEL	1	27034490	29073969	Production_Association	21034	Average_daily_feed_intake
CNVR_222	1	27294218	27295778	DEL	1	27034490	29073969	Production_Association	21035	Average_daily_feed_intake
CNVR_222	1	27294218	27295778	DEL	1	27034490	29073969	Production_Association	21036	Average_daily_feed_intake
CNVR_222	1	27294218	27295778	DEL	1	27034490	29073969	Production_Association	21038	Residual_feed_intake
CNVR_222	1	27294218	27295778	DEL	1	27034490	29073969	Production_Association	21039	Residual_feed_intake
CNVR_222	1	27294218	27295778	DEL	1	27034490	29073969	Production_Association	21040	Residual_feed_intake
CNVR_222	1	27294218	27295778	DEL	1	27034490	29073969	Reproduction_Association	21147	Age_at_puberty
CNVR_227	1	27559448	27560363	DEL	1	27034490	29073969	Production_Association	21102	Residual_feed_intake
CNVR_227	1	27559448	27560363	DEL	1	27034490	29073969	Production_Association	21103	Residual_feed_intake
CNVR_227	1	27559448	27560363	DEL	1	27034490	29073969	Reproduction_Association	21144	Age_at_puberty
CNVR_227	1	27559448	27560363	DEL	1	27034490	29073969	Reproduction_Association	21145	Age_at_puberty
CNVR_227	1	27559448	27560363	DEL	1	27034490	29073969	Reproduction_Association	21146	Age_at_puberty
CNVR_227	1	27559448	27560363	DEL	1	27034490	29073969	Meat_and_Carcass_QTL	20877	Shear_force
CNVR_227	1	27559448	27560363	DEL	1	27034490	29073969	Production_Association	20918	Average_daily_gain
CNVR_227	1	27559448	27560363	DEL	1	27034490	29073969	Production_Association	20919	Average_daily_gain
CNVR_227	1	27559448	27560363	DEL	1	27034490	29073969	Production_Association	20920	Average_daily_gain
CNVR_227	1	27559448	27560363	DEL	1	27034490	29073969	Production_Association	20921	Average_daily_gain
CNVR_227	1	27559448	27560363	DEL	1	27034490	29073969	Production_Association	20983	Average_daily_gain
CNVR_227	1	27559448	27560363	DEL	1	27034490	29073969	Production_Association	20984	Average_daily_gain
CNVR_227	1	27559448	27560363	DEL	1	27034490	29073969	Production_Association	20985	Average_daily_feed_intake
CNVR_227	1	27559448	27560363	DEL	1	27034490	29073969	Production_Association	20986	Average_daily_feed_intake
CNVR_227	1	27559448	27560363	DEL	1	27034490	29073969	Production_Association	21034	Average_daily_feed_intake
CNVR_227	1	27559448	27560363	DEL	1	27034490	29073969	Production_Association	21035	Average_daily_feed_intake
CNVR_227	1	27559448	27560363	DEL	1	27034490	29073969	Production_Association	21036	Average_daily_feed_intake
CNVR_227	1	27559448	27560363	DEL	1	27034490	29073969	Production_Association	21038	Residual_feed_intake
CNVR_227	1	27559448	27560363	DEL	1	27034490	29073969	Production_Association	21039	Residual_feed_intake
CNVR_227	1	27559448	27560363	DEL	1	27034490	29073969	Production_Association	21040	Residual_feed_intake
CNVR_227	1	27559448	27560363	DEL	1	27034490	29073969	Reproduction_Association	21147	Age_at_puberty
CNVR_228	1	27608501	27609274	DEL	1	27034490	29073969	Production_Association	21102	Residual_feed_intake
CNVR_228	1	27608501	27609274	DEL	1	27034490	29073969	Production_Association	21103	Residual_feed_intake
CNVR_228	1	27608501	27609274	DEL	1	27034490	29073969	Reproduction_Association	21144	Age_at_puberty
CNVR_228	1	27608501	27609274	DEL	1	27034490	29073969	Reproduction_Association	21145	Age_at_puberty
CNVR_228	1	27608501	27609274	DEL	1	27034490	29073969	Reproduction_Association	21146	Age_at_puberty
CNVR_228	1	27608501	27609274	DEL	1	27034490	29073969	Meat_and_Carcass_QTL	20877	Shear_force
CNVR_228	1	27608501	27609274	DEL	1	27034490	29073969	Production_Association	20918	Average_daily_gain
CNVR_228	1	27608501	27609274	DEL	1	27034490	29073969	Production_Association	20919	Average_daily_gain
CNVR_228	1	27608501	27609274	DEL	1	27034490	29073969	Production_Association	20920	Average_daily_gain
CNVR_228	1	27608501	27609274	DEL	1	27034490	29073969	Production_Association	20921	Average_daily_gain
CNVR_228	1	27608501	27609274	DEL	1	27034490	29073969	Production_Association	20983	Average_daily_gain
CNVR_228	1	27608501	27609274	DEL	1	27034490	29073969	Production_Association	20984	Average_daily_gain
CNVR_228	1	27608501	27609274	DEL	1	27034490	29073969	Production_Association	20985	Average_daily_feed_intake
CNVR_228	1	27608501	27609274	DEL	1	27034490	29073969	Production_Association	20986	Average_daily_feed_intake
CNVR_228	1	27608501	27609274	DEL	1	27034490	29073969	Production_Association	21034	Average_daily_feed_intake
CNVR_228	1	27608501	27609274	DEL	1	27034490	29073969	Production_Association	21035	Average_daily_feed_intake
CNVR_228	1	27608501	27609274	DEL	1	27034490	29073969	Production_Association	21036	Average_daily_feed_intake
CNVR_228	1	27608501	27609274	DEL	1	27034490	29073969	Production_Association	21038	Residual_feed_intake
CNVR_228	1	27608501	27609274	DEL	1	27034490	29073969	Production_Association	21039	Residual_feed_intake
CNVR_228	1	27608501	27609274	DEL	1	27034490	29073969	Production_Association	21040	Residual_feed_intake
CNVR_228	1	27608501	27609274	DEL	1	27034490	29073969	Reproduction_Association	21147	Age_at_puberty
CNVR_234	1	28141708	28143600	DEL	1	27034490	29073969	Production_Association	21102	Residual_feed_intake
CNVR_234	1	28141708	28143600	DEL	1	27034490	29073969	Production_Association	21103	Residual_feed_intake
CNVR_234	1	28141708	28143600	DEL	1	27034490	29073969	Reproduction_Association	21144	Age_at_puberty
CNVR_234	1	28141708	28143600	DEL	1	27034490	29073969	Reproduction_Association	21145	Age_at_puberty
CNVR_234	1	28141708	28143600	DEL	1	27034490	29073969	Reproduction_Association	21146	Age_at_puberty
CNVR_234	1	28141708	28143600	DEL	1	27034490	29073969	Meat_and_Carcass_QTL	20877	Shear_force
CNVR_234	1	28141708	28143600	DEL	1	27034490	29073969	Production_Association	20918	Average_daily_gain
CNVR_234	1	28141708	28143600	DEL	1	27034490	29073969	Production_Association	20919	Average_daily_gain
CNVR_234	1	28141708	28143600	DEL	1	27034490	29073969	Production_Association	20920	Average_daily_gain
CNVR_234	1	28141708	28143600	DEL	1	27034490	29073969	Production_Association	20921	Average_daily_gain
CNVR_234	1	28141708	28143600	DEL	1	27034490	29073969	Production_Association	20983	Average_daily_gain
CNVR_234	1	28141708	28143600	DEL	1	27034490	29073969	Production_Association	20984	Average_daily_gain
CNVR_234	1	28141708	28143600	DEL	1	27034490	29073969	Production_Association	20985	Average_daily_feed_intake
CNVR_234	1	28141708	28143600	DEL	1	27034490	29073969	Production_Association	20986	Average_daily_feed_intake
CNVR_234	1	28141708	28143600	DEL	1	27034490	29073969	Production_Association	21034	Average_daily_feed_intake
CNVR_234	1	28141708	28143600	DEL	1	27034490	29073969	Production_Association	21035	Average_daily_feed_intake
CNVR_234	1	28141708	28143600	DEL	1	27034490	29073969	Production_Association	21036	Average_daily_feed_intake
CNVR_234	1	28141708	28143600	DEL	1	27034490	29073969	Production_Association	21038	Residual_feed_intake
CNVR_234	1	28141708	28143600	DEL	1	27034490	29073969	Production_Association	21039	Residual_feed_intake
CNVR_234	1	28141708	28143600	DEL	1	27034490	29073969	Production_Association	21040	Residual_feed_intake
CNVR_234	1	28141708	28143600	DEL	1	27034490	29073969	Reproduction_Association	21147	Age_at_puberty
CNVR_236	1	28303978	28304618	DEL	1	27034490	29073969	Production_Association	21102	Residual_feed_intake
CNVR_236	1	28303978	28304618	DEL	1	27034490	29073969	Production_Association	21103	Residual_feed_intake
CNVR_236	1	28303978	28304618	DEL	1	27034490	29073969	Reproduction_Association	21144	Age_at_puberty
CNVR_236	1	28303978	28304618	DEL	1	27034490	29073969	Reproduction_Association	21145	Age_at_puberty
CNVR_236	1	28303978	28304618	DEL	1	27034490	29073969	Reproduction_Association	21146	Age_at_puberty
CNVR_236	1	28303978	28304618	DEL	1	27034490	29073969	Meat_and_Carcass_QTL	20877	Shear_force
CNVR_236	1	28303978	28304618	DEL	1	27034490	29073969	Production_Association	20918	Average_daily_gain
CNVR_236	1	28303978	28304618	DEL	1	27034490	29073969	Production_Association	20919	Average_daily_gain
CNVR_236	1	28303978	28304618	DEL	1	27034490	29073969	Production_Association	20920	Average_daily_gain
CNVR_236	1	28303978	28304618	DEL	1	27034490	29073969	Production_Association	20921	Average_daily_gain
CNVR_236	1	28303978	28304618	DEL	1	27034490	29073969	Production_Association	20983	Average_daily_gain
CNVR_236	1	28303978	28304618	DEL	1	27034490	29073969	Production_Association	20984	Average_daily_gain
CNVR_236	1	28303978	28304618	DEL	1	27034490	29073969	Production_Association	20985	Average_daily_feed_intake
CNVR_236	1	28303978	28304618	DEL	1	27034490	29073969	Production_Association	20986	Average_daily_feed_intake
CNVR_236	1	28303978	28304618	DEL	1	27034490	29073969	Production_Association	21034	Average_daily_feed_intake
CNVR_236	1	28303978	28304618	DEL	1	27034490	29073969	Production_Association	21035	Average_daily_feed_intake
CNVR_236	1	28303978	28304618	DEL	1	27034490	29073969	Production_Association	21036	Average_daily_feed_intake
CNVR_236	1	28303978	28304618	DEL	1	27034490	29073969	Production_Association	21038	Residual_feed_intake
CNVR_236	1	28303978	28304618	DEL	1	27034490	29073969	Production_Association	21039	Residual_feed_intake
CNVR_236	1	28303978	28304618	DEL	1	27034490	29073969	Production_Association	21040	Residual_feed_intake
CNVR_236	1	28303978	28304618	DEL	1	27034490	29073969	Reproduction_Association	21147	Age_at_puberty
CNVR_274	1	32655258	32655627	DEL	1	32036293	32961952	Health_QTL	24048	Infectious_bovine_keratoconjunctivitis_susceptibility
CNVR_584	1	72250453	72251400	DEL	1	71023597	112769407	Production_QTL	22770	Body_weight_(yearling)	ENSBTAG00000020378	DLG1	discs large MAGUK scaffold protein 1 [Source:HGNC Symbol;Acc:HGNC:2900]	Paralogs	protein_coding	Intron
CNVR_593	1	76047001	76054028	DEL	1	71023597	112769407	Production_QTL	22770	Body_weight_(yearling)
CNVR_594	1	76054716	76055653	DEL	1	71023597	112769407	Production_QTL	22770	Body_weight_(yearling)
CNVR_602	1	76952251	76955100	DEL	1	71023597	112769407	Production_QTL	22770	Body_weight_(yearling)
CNVR_606	1	77119178	77120290	DEL	1	71023597	112769407	Production_QTL	22770	Body_weight_(yearling)
CNVR_607	1	77230438	77231010	DEL	1	71023597	112769407	Production_QTL	22770	Body_weight_(yearling)	ENSBTAG00000013205	IL1RAP	interleukin 1 receptor accessory protein [Source:HGNC Symbol;Acc:HGNC:5995]	Paralogs	protein_coding	Intron
CNVR_622	1	78586036	78690227	DEL	1	71023597	112769407	Production_QTL	22770	Body_weight_(yearling)	ENSBTAG00000032538	TPRG1	tumor protein p63 regulated 1 [Source:HGNC Symbol;Acc:HGNC:24759]	Paralogs	protein_coding	Some exons
CNVR_623	1	78608171	78608976	DEL	1	71023597	112769407	Production_QTL	22770	Body_weight_(yearling)	ENSBTAG00000032538	TPRG1	tumor protein p63 regulated 1 [Source:HGNC Symbol;Acc:HGNC:24759]	Paralogs	protein_coding	Intron
CNVR_627	1	80238301	80241900	DEL	1	71023597	112769407	Production_QTL	22770	Body_weight_(yearling)
CNVR_628	1	80701470	80702314	DEL	1	71023597	112769407	Production_QTL	22770	Body_weight_(yearling)
CNVR_637	1	82666001	82669808	DEL	1	71023597	112769407	Production_QTL	22770	Body_weight_(yearling)	ENSBTAG00000005212	C3orf70	chromosome 3 open reading frame 70 [Source:HGNC Symbol;Acc:HGNC:33731]	No_Paralogs	protein_coding	Intron
CNVR_641	1	83214601	83238900	DEL	1	71023597	112769407	Production_QTL	22770	Body_weight_(yearling)	ENSBTAG00000005313	EPHB3	ephrin type-B receptor 3 precursor [Source:RefSeq peptide;Acc:NP_001179725]	Paralogs	protein_coding	Intron
CNVR_654	1	87505527	87506290	DEL	1	71023597	112769407	Production_QTL	22770	Body_weight_(yearling)
CNVR_662	1	88710965	88712436	DEL	1	71023597	112769407	Production_QTL	22770	Body_weight_(yearling)
CNVR_664	1	89029915	89030548	DEL	1	71023597	112769407	Production_QTL	22770	Body_weight_(yearling)
CNVR_667	1	89274149	89275185	DEL	1	71023597	112769407	Production_QTL	22770	Body_weight_(yearling)
CNVR_670	1	89626219	89627015	DEL	1	71023597	112769407	Production_QTL	22770	Body_weight_(yearling)
CNVR_671	1	89990037	89991050	DEL	1	71023597	112769407	Production_QTL	22770	Body_weight_(yearling)
CNVR_678	1	91281768	91284750	DEL	1	71023597	112769407	Production_QTL	22770	Body_weight_(yearling)
CNVR_679	1	91345751	91398750	DEL	1	71023597	112769407	Production_QTL	22770	Body_weight_(yearling)
CNVR_681	1	91513538	91525750	DEL	1	71023597	112769407	Production_QTL	22770	Body_weight_(yearling)
CNVR_684	1	91665560	91666293	DEL	1	71023597	112769407	Production_QTL	22770	Body_weight_(yearling)
CNVR_689	1	92175901	92178750	DEL	1	71023597	112769407	Production_QTL	22770	Body_weight_(yearling)
CNVR_694	1	92852281	92853075	DEL	1	71023597	112769407	Production_QTL	22770	Body_weight_(yearling)
CNVR_696	1	93006501	93023750	DEL	1	71023597	112769407	Production_QTL	22770	Body_weight_(yearling)
CNVR_716	1	95272836	95273484	DEL	1	71023597	112769407	Production_QTL	22770	Body_weight_(yearling)	ENSBTAG00000031802	SPATA16	spermatogenesis associated 16 [Source:HGNC Symbol;Acc:HGNC:29935]	No_Paralogs	protein_coding	Intron
CNVR_721	1	95676483	95677263	DEL	1	71023597	112769407	Production_QTL	22770	Body_weight_(yearling)
CNVR_722	1	96354183	96355064	DEL	1	71023597	112769407	Production_QTL	22770	Body_weight_(yearling)
CNVR_724	1	96641501	96644065	DEL	1	71023597	112769407	Production_QTL	22770	Body_weight_(yearling)	ENSBTAG00000017490	PLD1	phospholipase D1 [Source:HGNC Symbol;Acc:HGNC:9067]	Paralogs	protein_coding	Intron
CNVR_725	1	97279133	97282200	DEL	1	71023597	112769407	Production_QTL	22770	Body_weight_(yearling)
CNVR_726	1	97518501	97546000	DEL	1	71023597	112769407	Production_QTL	22770	Body_weight_(yearling)
CNVR_729	1	99571874	99572579	DEL	1	71023597	112769407	Production_QTL	22770	Body_weight_(yearling)
CNVR_730	1	99571967	99572579	DEL	1	71023597	112769407	Production_QTL	22770	Body_weight_(yearling)
CNVR_737	1	101021876	101023507	DEL	1	71023597	112769407	Production_QTL	22770	Body_weight_(yearling)
CNVR_738	1	101135649	101136528	DEL	1	71023597	112769407	Production_QTL	22770	Body_weight_(yearling)
CNVR_739	1	101144838	101145900	DEL	1	71023597	112769407	Production_QTL	22770	Body_weight_(yearling)
CNVR_741	1	101333990	101335761	DEL	1	71023597	112769407	Production_QTL	22770	Body_weight_(yearling)
CNVR_745	1	101931833	101932750	DEL	1	71023597	112769407	Production_QTL	22770	Body_weight_(yearling)
CNVR_746	1	101939811	101941509	DEL	1	71023597	112769407	Production_QTL	22770	Body_weight_(yearling)
CNVR_748	1	102030813	102032530	DEL	1	71023597	112769407	Production_QTL	22770	Body_weight_(yearling)
CNVR_750	1	102563501	102565859	DEL	1	71023597	112769407	Production_QTL	22770	Body_weight_(yearling)
CNVR_756	1	103110347	103112588	DEL	1	71023597	112769407	Production_QTL	22770	Body_weight_(yearling)	ENSBTAG00000006975	SI	sucrase-isomaltase [Source:HGNC Symbol;Acc:HGNC:10856]	Paralogs	protein_coding	Intron
CNVR_764	1	103576480	103578900	DEL	1	71023597	112769407	Production_QTL	22770	Body_weight_(yearling)
CNVR_765	1	103584919	103588469	DEL	1	71023597	112769407	Production_QTL	22770	Body_weight_(yearling)
CNVR_772	1	104001616	104002971	DEL	1	71023597	112769407	Production_QTL	22770	Body_weight_(yearling)
CNVR_774	1	104108622	104111118	DEL	1	71023597	112769407	Production_QTL	22770	Body_weight_(yearling)
CNVR_775	1	104198401	104201000	DEL	1	71023597	112769407	Production_QTL	22770	Body_weight_(yearling)
CNVR_777	1	104478172	104479298	DEL	1	71023597	112769407	Production_QTL	22770	Body_weight_(yearling)
CNVR_778	1	104478855	104494015	DEL	1	71023597	112769407	Production_QTL	22770	Body_weight_(yearling)
CNVR_782	1	104915310	104916181	DEL	1	71023597	112769407	Production_QTL	22770	Body_weight_(yearling)
CNVR_783	1	104945249	104946701	DEL	1	71023597	112769407	Production_QTL	22770	Body_weight_(yearling)
CNVR_784	1	105081900	105082671	DEL	1	71023597	112769407	Production_QTL	22770	Body_weight_(yearling)
CNVR_788	1	105542751	105574250	DEL	1	71023597	112769407	Production_QTL	22770	Body_weight_(yearling)
CNVR_791	1	105890312	105892494	DEL	1	71023597	112769407	Production_QTL	22770	Body_weight_(yearling)
CNVR_793	1	105995170	105996989	DEL	1	71023597	112769407	Production_QTL	22770	Body_weight_(yearling)
CNVR_795	1	107320192	107320801	DEL	1	71023597	112769407	Production_QTL	22770	Body_weight_(yearling)	ENSBTAG00000001274	PPM1L	protein phosphatase, Mg2+/Mn2+ dependent 1L [Source:HGNC Symbol;Acc:HGNC:16381]	Paralogs	protein_coding	Intron
CNVR_799	1	107460858	107462135	DEL	1	71023597	112769407	Production_QTL	22770	Body_weight_(yearling)	ENSBTAG00000001274	PPM1L	protein phosphatase, Mg2+/Mn2+ dependent 1L [Source:HGNC Symbol;Acc:HGNC:16381]	Paralogs	protein_coding	Intron
CNVR_800	1	107529392	107530344	DEL	1	71023597	112769407	Production_QTL	22770	Body_weight_(yearling)	ENSBTAG00000001274	PPM1L	protein phosphatase, Mg2+/Mn2+ dependent 1L [Source:HGNC Symbol;Acc:HGNC:16381]	Paralogs	protein_coding	Intron
CNVR_804	1	107968929	107970230	DEL	1	71023597	112769407	Production_QTL	22770	Body_weight_(yearling)	ENSBTAG00000031572		intraflagellar transport 80 [Source:HGNC Symbol;Acc:HGNC:29262]	No_Paralogs	protein_coding	Intron
CNVR_820	1	110746751	110752800	DUP	1	71023597	112769407	Production_QTL	22770	Body_weight_(yearling)
CNVR_833	1	111666407	111666957	DEL	1	71023597	112769407	Production_QTL	22770	Body_weight_(yearling)
CNVR_977	1	138165301	138167500	DEL	1	137795123	138330470	Production_QTL	22826	Average_daily_gain	ENSBTAG00000002966	DNAJC13	DnaJ heat shock protein family	No_Paralogs	protein_coding	Intron
CNVR_977	1	138165301	138167500	DEL	1	137795123	138330470	Production_QTL	22771	Body_weight_(yearling)	ENSBTAG00000002966	DNAJC13	DnaJ heat shock protein family	No_Paralogs	protein_coding	Intron
CNVR_1356	10	9716001	9718250	DEL	10	9509350	10895604	Meat_and_Carcass_Association	15247	Intramuscular_fat
CNVR_1358	10	9975501	9995400	DUP	10	9509350	10895604	Meat_and_Carcass_Association	15247	Intramuscular_fat	ENSBTAG00000002110	DMGDH	dimethylglycine dehydrogenase, mitochondrial [Source:RefSeq peptide;Acc:NP_001192474]	Paralogs	protein_coding	Some exons
CNVR_1362	10	10469918	10471000	DEL	10	9509350	10895604	Meat_and_Carcass_Association	15247	Intramuscular_fat	ENSBTAG00000025853	HOMER1	homer scaffolding protein 1 [Source:HGNC Symbol;Acc:HGNC:17512]	Paralogs	protein_coding	Intron
CNVR_1584	10	29880501	29883065	DEL	10	29000222	29962997	Meat_and_Carcass_QTL	31774	Docosapentaenoic_acid_content
CNVR_1584	10	29880501	29883065	DEL	10	29000222	29962997	Meat_and_Carcass_QTL	31780	Omega-3_unsaturated_fatty_acid_content
CNVR_1585	10	29899294	29900635	DEL	10	29000222	29962997	Meat_and_Carcass_QTL	31774	Docosapentaenoic_acid_content
CNVR_1585	10	29899294	29900635	DEL	10	29000222	29962997	Meat_and_Carcass_QTL	31780	Omega-3_unsaturated_fatty_acid_content
CNVR_1733	10	56016818	56017483	DEL	10	56015779	56946611	Meat_and_Carcass_QTL	20512	C22	ENSBTAG00000025522	UNC13C	unc-13 homolog C [Source:HGNC Symbol;Acc:HGNC:23149]	Paralogs	protein_coding	Intron
CNVR_1735	10	56117271	56118500	DEL	10	56015779	56946611	Meat_and_Carcass_QTL	20512	C22	ENSBTAG00000025522	UNC13C	unc-13 homolog C [Source:HGNC Symbol;Acc:HGNC:23149]	Paralogs	protein_coding	Intron
CNVR_1736	10	56179726	56181600	DEL	10	56015779	56946611	Meat_and_Carcass_QTL	20512	C22	ENSBTAG00000025522	UNC13C	unc-13 homolog C [Source:HGNC Symbol;Acc:HGNC:23149]	Paralogs	protein_coding	Intron
CNVR_1739	10	56468543	56473060	DEL	10	56015779	56946611	Meat_and_Carcass_QTL	20512	C22
CNVR_1745	10	56606164	56608080	DEL	10	56015779	56946611	Meat_and_Carcass_QTL	20512	C22
CNVR_1816	10	69598203	69599054	DEL	10	69502865	69721690	Production_QTL	22790	Average_daily_gain
CNVR_1816	10	69598203	69599054	DEL	10	69557467	69811463	Production_QTL	22791	Average_daily_gain
CNVR_1826	10	74392481	74393341	DEL	10	74001100	74957582	Meat_and_Carcass_QTL	31768	Palmitoleic_acid_content	ENSBTAG00000018947	SYT16	synaptotagmin 16 [Source:HGNC Symbol;Acc:HGNC:23142]	Paralogs	protein_coding	Intron
CNVR_1826	10	74392481	74393341	DEL	10	74001100	74957582	Meat_and_Carcass_QTL	31759	Stearic_acid_content	ENSBTAG00000018947	SYT16	synaptotagmin 16 [Source:HGNC Symbol;Acc:HGNC:23142]	Paralogs	protein_coding	Intron
CNVR_1864	10	81508480	81512250	DEL	10	81020269	81981544	Meat_and_Carcass_QTL	24059	Iron_content
CNVR_1899	10	88424680	88425919	DEL	10	88035301	88966467	Meat_and_Carcass_QTL	24069	Zinc_content
CNVR_1899	10	88424680	88425919	DEL	10	88035301	88966467	Meat_and_Carcass_QTL	20525	C22
CNVR_1914	10	91037501	91039750	DEL	10	91019188	91982227	Health_QTL	31186	Heat_tolerance
CNVR_1914	10	91037501	91039750	DEL	10	91019188	91982227	Reproduction_QTL	22904	Heifer_pregnancy
CNVR_1925	10	91916174	91917254	DEL	10	91019188	91982227	Health_QTL	31186	Heat_tolerance	ENSBTAG00000025324	NRXN3		Paralogs	protein_coding	Intron
CNVR_1925	10	91916174	91917254	DEL	10	91019188	91982227	Reproduction_QTL	22904	Heifer_pregnancy	ENSBTAG00000025324	NRXN3		Paralogs	protein_coding	Intron
CNVR_2193	11	27359428	27360440	DEL	11	27000446	27993515	Meat_and_Carcass_QTL	31769	Myristoleic_acid_content
CNVR_2196	11	27849112	31324038	DEL	11	27000446	27993515	Meat_and_Carcass_QTL	31769	Myristoleic_acid_content	ENSBTAG00000001424	MSH6	mutS homolog 6 [Source:HGNC Symbol;Acc:HGNC:7329]	No_Paralogs	protein_coding	Entire gene
CNVR_2196	11	27849112	31324038	DEL	11	27000446	27993515	Meat_and_Carcass_QTL	31769	Myristoleic_acid_content	ENSBTAG00000001425	FBXO11	F-box only protein 11 [Source:RefSeq peptide;Acc:NP_001095364]	Paralogs	protein_coding	Entire gene
CNVR_2196	11	27849112	31324038	DEL	11	27000446	27993515	Meat_and_Carcass_QTL	31769	Myristoleic_acid_content	ENSBTAG00000001575	CALM2		Paralogs	protein_coding	Entire gene
CNVR_2196	11	27849112	31324038	DEL	11	27000446	27993515	Meat_and_Carcass_QTL	31769	Myristoleic_acid_content	ENSBTAG00000002570	PPP1R21	protein phosphatase 1 regulatory subunit 21 [Source:HGNC Symbol;Acc:HGNC:30595]	No_Paralogs	protein_coding	Entire gene
CNVR_2196	11	27849112	31324038	DEL	11	27000446	27993515	Meat_and_Carcass_QTL	31769	Myristoleic_acid_content	ENSBTAG00000002742	MSH2	mutS homolog 2 [Source:HGNC Symbol;Acc:HGNC:7325]	No_Paralogs	protein_coding	Entire gene
CNVR_2196	11	27849112	31324038	DEL	11	27000446	27993515	Meat_and_Carcass_QTL	31769	Myristoleic_acid_content	ENSBTAG00000003358	MCFD2	multiple coagulation factor deficiency 2 [Source:HGNC Symbol;Acc:HGNC:18451]	No_Paralogs	protein_coding	Entire gene
CNVR_2196	11	27849112	31324038	DEL	11	27000446	27993515	Meat_and_Carcass_QTL	31769	Myristoleic_acid_content	ENSBTAG00000003711	EPAS1	endothelial PAS domain protein 1 [Source:HGNC Symbol;Acc:HGNC:3374]	Paralogs	protein_coding	Entire gene
CNVR_2196	11	27849112	31324038	DEL	11	27000446	27993515	Meat_and_Carcass_QTL	31769	Myristoleic_acid_content	ENSBTAG00000004105	TMEM247	transmembrane protein 247 [Source:HGNC Symbol;Acc:HGNC:42967]	No_Paralogs	protein_coding	Entire gene
CNVR_2196	11	27849112	31324038	DEL	11	27000446	27993515	Meat_and_Carcass_QTL	31769	Myristoleic_acid_content	ENSBTAG00000004168		stonin 1 [Source:HGNC Symbol;Acc:HGNC:17003]	Paralogs	protein_coding	Entire gene
CNVR_2196	11	27849112	31324038	DEL	11	27000446	27993515	Meat_and_Carcass_QTL	31769	Myristoleic_acid_content	ENSBTAG00000006474	EPCAM	epithelial cell adhesion molecule [Source:HGNC Symbol;Acc:HGNC:11529]	Paralogs	protein_coding	Entire gene
CNVR_2196	11	27849112	31324038	DEL	11	27000446	27993515	Meat_and_Carcass_QTL	31769	Myristoleic_acid_content	ENSBTAG00000007508	SRBD1	S1 RNA-binding domain-containing protein 1 [Source:RefSeq peptide;Acc:NP_001192701]	No_Paralogs	protein_coding	5' UTR
CNVR_2196	11	27849112	31324038	DEL	11	27000446	27993515	Meat_and_Carcass_QTL	31769	Myristoleic_acid_content	ENSBTAG00000008987	SOCS5	suppressor of cytokine signaling 5 [Source:HGNC Symbol;Acc:HGNC:16852]	Paralogs	protein_coding	Entire gene
CNVR_2196	11	27849112	31324038	DEL	11	27000446	27993515	Meat_and_Carcass_QTL	31769	Myristoleic_acid_content	ENSBTAG00000013734	ATP6V1E2	ATPase H+ transporting V1 subunit E2 [Source:HGNC Symbol;Acc:HGNC:18125]	Paralogs	protein_coding	Entire gene
CNVR_2196	11	27849112	31324038	DEL	11	27000446	27993515	Meat_and_Carcass_QTL	31769	Myristoleic_acid_content	ENSBTAG00000013749	RHOQ	rho-related GTP-binding protein RhoQ [Source:RefSeq peptide;Acc:NP_001192427]	Paralogs	protein_coding	Entire gene
CNVR_2196	11	27849112	31324038	DEL	11	27000446	27993515	Meat_and_Carcass_QTL	31769	Myristoleic_acid_content	ENSBTAG00000015151	FOXN2	forkhead box N2 [Source:HGNC Symbol;Acc:HGNC:5281]	Paralogs	protein_coding	Entire gene
CNVR_2196	11	27849112	31324038	DEL	11	27000446	27993515	Meat_and_Carcass_QTL	31769	Myristoleic_acid_content	ENSBTAG00000015719	PIGF	phosphatidylinositol glycan anchor biosynthesis class F [Source:HGNC Symbol;Acc:HGNC:8962]	No_Paralogs	protein_coding	Entire gene
CNVR_2196	11	27849112	31324038	DEL	11	27000446	27993515	Meat_and_Carcass_QTL	31769	Myristoleic_acid_content	ENSBTAG00000015723	CRIPT	CXXC repeat containing interactor of PDZ3 domain [Source:HGNC Symbol;Acc:HGNC:14312]	No_Paralogs	protein_coding	Entire gene
CNVR_2196	11	27849112	31324038	DEL	11	27000446	27993515	Meat_and_Carcass_QTL	31769	Myristoleic_acid_content	ENSBTAG00000016573			Paralogs	protein_coding	Entire gene
CNVR_2196	11	27849112	31324038	DEL	11	27000446	27993515	Meat_and_Carcass_QTL	31769	Myristoleic_acid_content	ENSBTAG00000017500	KCNK12	potassium two pore domain channel subfamily K member 12 [Source:HGNC Symbol;Acc:HGNC:6274]	Paralogs	protein_coding	Entire gene
CNVR_2196	11	27849112	31324038	DEL	11	27000446	27993515	Meat_and_Carcass_QTL	31769	Myristoleic_acid_content	ENSBTAG00000020614	PRKCE	protein kinase C epsilon [Source:HGNC Symbol;Acc:HGNC:9401]	Paralogs	protein_coding	Entire gene
CNVR_2196	11	27849112	31324038	DEL	11	27000446	27993515	Meat_and_Carcass_QTL	31769	Myristoleic_acid_content	ENSBTAG00000023999	GTF2A1L	general transcription factor IIA subunit 1 like [Source:HGNC Symbol;Acc:HGNC:30727]	Paralogs	protein_coding	Entire gene
CNVR_2196	11	27849112	31324038	DEL	11	27000446	27993515	Meat_and_Carcass_QTL	31769	Myristoleic_acid_content	ENSBTAG00000027015			Paralogs	protein_coding	Entire gene
CNVR_2196	11	27849112	31324038	DEL	11	27000446	27993515	Meat_and_Carcass_QTL	31769	Myristoleic_acid_content	ENSBTAG00000032424	FSHR	follicle stimulating hormone receptor [Source:HGNC Symbol;Acc:HGNC:3969]	Paralogs	protein_coding	Entire gene
CNVR_2196	11	27849112	31324038	DEL	11	27000446	27993515	Meat_and_Carcass_QTL	31769	Myristoleic_acid_content	ENSBTAG00000032558	TTC7A	tetratricopeptide repeat domain 7A [Source:HGNC Symbol;Acc:HGNC:19750]	Paralogs	protein_coding	Entire gene
CNVR_2196	11	27849112	31324038	DEL	11	27000446	27993515	Meat_and_Carcass_QTL	31769	Myristoleic_acid_content	ENSBTAG00000042135	SNORA48	Small nucleolar RNA SNORA48 [Source:RFAM;Acc:RF00554]	Paralogs	snoRNA	Entire gene
CNVR_2196	11	27849112	31324038	DEL	11	27000446	27993515	Meat_and_Carcass_QTL	31769	Myristoleic_acid_content	ENSBTAG00000045935			No_Paralogs	miRNA	Entire gene
CNVR_2196	11	27849112	31324038	DEL	11	27000446	27993515	Meat_and_Carcass_QTL	31769	Myristoleic_acid_content	ENSBTAG00000047160			No_Paralogs	miRNA	Entire gene
CNVR_2292	11	42204362	42205545	DEL	11	42070693	42977132	Meat_and_Carcass_QTL	24062	Zinc_content
CNVR_2312	11	47034251	47036836	DEL	11	46904344	47148092	Production_QTL	22792	Average_daily_gain
CNVR_2352	11	50803830	51466114	DEL	11	51303323	51388333	Production_Association	23821	Body_weight_(weaning)	ENSBTAG00000043685	7SK	7SK RNA [Source:RFAM;Acc:RF00100]	Paralogs	misc_RNA	Entire gene
CNVR_2352	11	50803830	51466114	DEL	11	51303323	51388333	Production_Association	23821	Body_weight_(weaning)	ENSBTAG00000043701	5S_rRNA	5S ribosomal RNA [Source:RFAM;Acc:RF00001]	Paralogs	rRNA	Entire gene
CNVR_2542	11	80529687	80530260	DEL	11	80047731	80982482	Health_QTL	31187	Heat_tolerance
CNVR_3074	12	53489212	53720607	DUP|DEL	12	53009331	53986983	Health_QTL	24034	Infectious_bovine_keratoconjunctivitis_susceptibility
CNVR_3074	12	53489212	53720607	DUP|DEL	12	53009331	53986983	Health_QTL	24040	Infectious_bovine_keratoconjunctivitis_susceptibility
CNVR_3074	12	53489212	53720607	DUP|DEL	12	53009331	53986983	Health_QTL	24047	Infectious_bovine_keratoconjunctivitis_susceptibility
CNVR_3075	12	53716501	53720529	DEL	12	53009331	53986983	Health_QTL	24034	Infectious_bovine_keratoconjunctivitis_susceptibility
CNVR_3075	12	53716501	53720529	DEL	12	53009331	53986983	Health_QTL	24040	Infectious_bovine_keratoconjunctivitis_susceptibility
CNVR_3075	12	53716501	53720529	DEL	12	53009331	53986983	Health_QTL	24047	Infectious_bovine_keratoconjunctivitis_susceptibility
CNVR_3124	12	60035059	60036357	DEL	12	60000226	60994461	Meat_and_Carcass_QTL	31762	Lauric_acid_content
CNVR_3132	12	60435619	60436596	DEL	12	60000226	60994461	Meat_and_Carcass_QTL	31762	Lauric_acid_content
CNVR_3133	12	60638714	60640239	DEL	12	60000226	60994461	Meat_and_Carcass_QTL	31762	Lauric_acid_content
CNVR_3135	12	60704251	60707250	DEL	12	60000226	60994461	Meat_and_Carcass_QTL	31762	Lauric_acid_content
CNVR_3136	12	60823681	60824565	DEL	12	60000226	60994461	Meat_and_Carcass_QTL	31762	Lauric_acid_content
CNVR_3240	12	70701119	76652818	DEL	12	71791844	71793206	Reproduction_Association	30303	Interval_to_first_estrus_after_calving	ENSBTAG00000023309			Paralogs	protein_coding	Entire gene
CNVR_3240	12	70701119	76652818	DEL	12	71791844	71793206	Reproduction_Association	30303	Interval_to_first_estrus_after_calving	ENSBTAG00000026070			Paralogs	protein_coding	Entire gene
CNVR_3240	12	70701119	76652818	DEL	12	71791844	71793206	Reproduction_Association	30303	Interval_to_first_estrus_after_calving	ENSBTAG00000039714			Paralogs	protein_coding	Entire gene
CNVR_3240	12	70701119	76652818	DEL	12	71791844	71793206	Reproduction_Association	30303	Interval_to_first_estrus_after_calving	ENSBTAG00000045751			Paralogs	protein_coding	Entire gene
CNVR_3240	12	70701119	76652818	DEL	12	71791844	71793206	Reproduction_Association	30303	Interval_to_first_estrus_after_calving	ENSBTAG00000046041			Paralogs	protein_coding	Entire gene
CNVR_3240	12	70701119	76652818	DEL	12	71791844	71793206	Reproduction_Association	30303	Interval_to_first_estrus_after_calving	ENSBTAG00000047181			Paralogs	protein_coding	Entire gene
CNVR_3240	12	70701119	76652818	DEL	12	71791844	71793206	Reproduction_Association	30303	Interval_to_first_estrus_after_calving	ENSBTAG00000047360			No_Paralogs	pseudogene	Entire gene
CNVR_3240	12	70701119	76652818	DEL	12	71791844	71793206	Reproduction_Association	30303	Interval_to_first_estrus_after_calving	ENSBTAG00000047383			Paralogs	protein_coding	Entire gene
CNVR_3240	12	70701119	76652818	DEL	12	71791844	71793206	Reproduction_Association	30303	Interval_to_first_estrus_after_calving	ENSBTAG00000047764			Paralogs	protein_coding	Entire gene
CNVR_3252	12	71394890	74775070	CNV	12	71791844	71793206	Reproduction_Association	30303	Interval_to_first_estrus_after_calving	ENSBTAG00000045751			Paralogs	protein_coding	Entire gene
CNVR_3252	12	71394890	74775070	CNV	12	71791844	71793206	Reproduction_Association	30303	Interval_to_first_estrus_after_calving	ENSBTAG00000046041			Paralogs	protein_coding	Entire gene
CNVR_3252	12	71394890	74775070	CNV	12	71791844	71793206	Reproduction_Association	30303	Interval_to_first_estrus_after_calving	ENSBTAG00000047181			Paralogs	protein_coding	Entire gene
CNVR_3252	12	71394890	74775070	CNV	12	71791844	71793206	Reproduction_Association	30303	Interval_to_first_estrus_after_calving	ENSBTAG00000047360			No_Paralogs	pseudogene	Entire gene
CNVR_3252	12	71394890	74775070	CNV	12	71791844	71793206	Reproduction_Association	30303	Interval_to_first_estrus_after_calving	ENSBTAG00000047383			Paralogs	protein_coding	Entire gene
CNVR_3252	12	71394890	74775070	CNV	12	71791844	71793206	Reproduction_Association	30303	Interval_to_first_estrus_after_calving	ENSBTAG00000047764			Paralogs	protein_coding	Entire gene
CNVR_3256	12	71598333	73590748	DEL	12	71791844	71793206	Reproduction_Association	30303	Interval_to_first_estrus_after_calving	ENSBTAG00000045751			Paralogs	protein_coding	Entire gene
CNVR_3256	12	71598333	73590748	DEL	12	71791844	71793206	Reproduction_Association	30303	Interval_to_first_estrus_after_calving	ENSBTAG00000046041			Paralogs	protein_coding	Some exons
CNVR_3256	12	71598333	73590748	DEL	12	71791844	71793206	Reproduction_Association	30303	Interval_to_first_estrus_after_calving	ENSBTAG00000047181			Paralogs	protein_coding	Entire gene
CNVR_3256	12	71598333	73590748	DEL	12	71791844	71793206	Reproduction_Association	30303	Interval_to_first_estrus_after_calving	ENSBTAG00000047383			Paralogs	protein_coding	Entire gene
CNVR_3261	12	71782001	71800500	DEL	12	71791844	71793206	Reproduction_Association	30303	Interval_to_first_estrus_after_calving
CNVR_3635	13	10960139	17846162	DEL	13	14356314	14923596	Health_QTL	24045	Infectious_bovine_keratoconjunctivitis_susceptibility	ENSBTAG00000000288	UPF2	UPF2 regulator of nonsense transcripts homolog	No_Paralogs	protein_coding	Entire gene
CNVR_3635	13	10960139	17846162	DEL	13	14356314	14923596	Health_QTL	24045	Infectious_bovine_keratoconjunctivitis_susceptibility	ENSBTAG00000000291	DHTKD1	dehydrogenase E1 and transketolase domain containing 1 [Source:HGNC Symbol;Acc:HGNC:23537]	Paralogs	protein_coding	Entire gene
CNVR_3635	13	10960139	17846162	DEL	13	14356314	14923596	Health_QTL	24045	Infectious_bovine_keratoconjunctivitis_susceptibility	ENSBTAG00000002836	TAF3	TATA-box binding protein associated factor 3 [Source:HGNC Symbol;Acc:HGNC:17303]	No_Paralogs	protein_coding	Entire gene
CNVR_3635	13	10960139	17846162	DEL	13	14356314	14923596	Health_QTL	24045	Infectious_bovine_keratoconjunctivitis_susceptibility	ENSBTAG00000004147	FBXO18	F-box protein, helicase, 18 [Source:HGNC Symbol;Acc:HGNC:13620]	No_Paralogs	protein_coding	Entire gene
CNVR_3635	13	10960139	17846162	DEL	13	14356314	14923596	Health_QTL	24045	Infectious_bovine_keratoconjunctivitis_susceptibility	ENSBTAG00000004354			Paralogs	protein_coding	Entire gene
CNVR_3635	13	10960139	17846162	DEL	13	14356314	14923596	Health_QTL	24045	Infectious_bovine_keratoconjunctivitis_susceptibility	ENSBTAG00000005915	SFMBT2	Scm-like with four mbt domains 2 [Source:HGNC Symbol;Acc:HGNC:20256]	Paralogs	protein_coding	Entire gene
CNVR_3635	13	10960139	17846162	DEL	13	14356314	14923596	Health_QTL	24045	Infectious_bovine_keratoconjunctivitis_susceptibility	ENSBTAG00000006078	IL15RA		No_Paralogs	protein_coding	Entire gene
CNVR_3635	13	10960139	17846162	DEL	13	14356314	14923596	Health_QTL	24045	Infectious_bovine_keratoconjunctivitis_susceptibility	ENSBTAG00000008401	PFKFB3	6-phosphofructo-2-kinase/fructose-2,6-biphosphatase 3 [Source:HGNC Symbol;Acc:HGNC:8874]	Paralogs	protein_coding	Entire gene
CNVR_3635	13	10960139	17846162	DEL	13	14356314	14923596	Health_QTL	24045	Infectious_bovine_keratoconjunctivitis_susceptibility	ENSBTAG00000008650	CAMK1D	calcium/calmodulin dependent protein kinase ID [Source:HGNC Symbol;Acc:HGNC:19341]	Paralogs	protein_coding	Entire gene
CNVR_3635	13	10960139	17846162	DEL	13	14356314	14923596	Health_QTL	24045	Infectious_bovine_keratoconjunctivitis_susceptibility	ENSBTAG00000008937	CELF2	CUGBP Elav-like family member 2 [Source:HGNC Symbol;Acc:HGNC:2550]	Paralogs	protein_coding	Entire gene
CNVR_3635	13	10960139	17846162	DEL	13	14356314	14923596	Health_QTL	24045	Infectious_bovine_keratoconjunctivitis_susceptibility	ENSBTAG00000010664	PRKCQ	protein kinase C theta [Source:HGNC Symbol;Acc:HGNC:9410]	Paralogs	protein_coding	Entire gene
CNVR_3635	13	10960139	17846162	DEL	13	14356314	14923596	Health_QTL	24045	Infectious_bovine_keratoconjunctivitis_susceptibility	ENSBTAG00000012377	ECHDC3	enoyl-CoA hydratase domain containing 3 [Source:HGNC Symbol;Acc:HGNC:23489]	Paralogs	protein_coding	Entire gene
CNVR_3635	13	10960139	17846162	DEL	13	14356314	14923596	Health_QTL	24045	Infectious_bovine_keratoconjunctivitis_susceptibility	ENSBTAG00000013004	ITIH5	inter-alpha-trypsin inhibitor heavy chain family member 5 [Source:HGNC Symbol;Acc:HGNC:21449]	Paralogs	protein_coding	Entire gene
CNVR_3635	13	10960139	17846162	DEL	13	14356314	14923596	Health_QTL	24045	Infectious_bovine_keratoconjunctivitis_susceptibility	ENSBTAG00000013925	KIN	Kin17 DNA and RNA binding protein [Source:HGNC Symbol;Acc:HGNC:6327]	No_Paralogs	protein_coding	Entire gene
CNVR_3635	13	10960139	17846162	DEL	13	14356314	14923596	Health_QTL	24045	Infectious_bovine_keratoconjunctivitis_susceptibility	ENSBTAG00000013930	ATP5C1	ATP synthase, H+ transporting, mitochondrial F1 complex, gamma polypeptide 1 [Source:HGNC Symbol;Acc:HGNC:833]	No_Paralogs	protein_coding	Entire gene
CNVR_3635	13	10960139	17846162	DEL	13	14356314	14923596	Health_QTL	24045	Infectious_bovine_keratoconjunctivitis_susceptibility	ENSBTAG00000014075	ITIH2	inter-alpha-trypsin inhibitor heavy chain 2 [Source:HGNC Symbol;Acc:HGNC:6167]	Paralogs	protein_coding	Entire gene
CNVR_3635	13	10960139	17846162	DEL	13	14356314	14923596	Health_QTL	24045	Infectious_bovine_keratoconjunctivitis_susceptibility	ENSBTAG00000017012			Paralogs	protein_coding	Entire gene
CNVR_3635	13	10960139	17846162	DEL	13	14356314	14923596	Health_QTL	24045	Infectious_bovine_keratoconjunctivitis_susceptibility	ENSBTAG00000017243	GATA3	GATA binding protein 3 [Source:HGNC Symbol;Acc:HGNC:4172]	Paralogs	protein_coding	Entire gene
CNVR_3635	13	10960139	17846162	DEL	13	14356314	14923596	Health_QTL	24045	Infectious_bovine_keratoconjunctivitis_susceptibility	ENSBTAG00000019488	USP6NL	USP6 N-terminal like [Source:HGNC Symbol;Acc:HGNC:16858]	Paralogs	protein_coding	Entire gene
CNVR_3635	13	10960139	17846162	DEL	13	14356314	14923596	Health_QTL	24045	Infectious_bovine_keratoconjunctivitis_susceptibility	ENSBTAG00000019508	SEC61A2	Sec61 translocon alpha 2 subunit [Source:HGNC Symbol;Acc:HGNC:17702]	Paralogs	protein_coding	Entire gene
CNVR_3635	13	10960139	17846162	DEL	13	14356314	14923596	Health_QTL	24045	Infectious_bovine_keratoconjunctivitis_susceptibility	ENSBTAG00000019509	NUDT5	nudix hydrolase 5 [Source:HGNC Symbol;Acc:HGNC:8052]	No_Paralogs	protein_coding	Entire gene
CNVR_3635	13	10960139	17846162	DEL	13	14356314	14923596	Health_QTL	24045	Infectious_bovine_keratoconjunctivitis_susceptibility	ENSBTAG00000019511	CDC123	cell division cycle 123 [Source:HGNC Symbol;Acc:HGNC:16827]	No_Paralogs	protein_coding	Entire gene
CNVR_3635	13	10960139	17846162	DEL	13	14356314	14923596	Health_QTL	24045	Infectious_bovine_keratoconjunctivitis_susceptibility	ENSBTAG00000020892	IL2RA	interleukin 2 receptor subunit alpha [Source:HGNC Symbol;Acc:HGNC:6008]	No_Paralogs	protein_coding	Entire gene
CNVR_3635	13	10960139	17846162	DEL	13	14356314	14923596	Health_QTL	24045	Infectious_bovine_keratoconjunctivitis_susceptibility	ENSBTAG00000021951	RBM17	RNA binding motif protein 17 [Source:HGNC Symbol;Acc:HGNC:16944]	No_Paralogs	protein_coding	Entire gene
CNVR_3635	13	10960139	17846162	DEL	13	14356314	14923596	Health_QTL	24045	Infectious_bovine_keratoconjunctivitis_susceptibility	ENSBTAG00000022922			Paralogs	protein_coding	Entire gene
CNVR_3635	13	10960139	17846162	DEL	13	14356314	14923596	Health_QTL	24045	Infectious_bovine_keratoconjunctivitis_susceptibility	ENSBTAG00000022931			Paralogs	protein_coding	Some exons
CNVR_3635	13	10960139	17846162	DEL	13	14356314	14923596	Health_QTL	24045	Infectious_bovine_keratoconjunctivitis_susceptibility	ENSBTAG00000023169			Paralogs	protein_coding	3' UTR
CNVR_3635	13	10960139	17846162	DEL	13	14356314	14923596	Health_QTL	24045	Infectious_bovine_keratoconjunctivitis_susceptibility	ENSBTAG00000036222			Paralogs	protein_coding	Entire gene
CNVR_3635	13	10960139	17846162	DEL	13	14356314	14923596	Health_QTL	24045	Infectious_bovine_keratoconjunctivitis_susceptibility	ENSBTAG00000037516			No_Paralogs	pseudogene	Entire gene
CNVR_3635	13	10960139	17846162	DEL	13	14356314	14923596	Health_QTL	24045	Infectious_bovine_keratoconjunctivitis_susceptibility	ENSBTAG00000039571	PROSER2	proline and serine rich 2 [Source:HGNC Symbol;Acc:HGNC:23728]	No_Paralogs	protein_coding	Entire gene
CNVR_3635	13	10960139	17846162	DEL	13	14356314	14923596	Health_QTL	24045	Infectious_bovine_keratoconjunctivitis_susceptibility	ENSBTAG00000040046			Paralogs	protein_coding	Entire gene
CNVR_3635	13	10960139	17846162	DEL	13	14356314	14923596	Health_QTL	24045	Infectious_bovine_keratoconjunctivitis_susceptibility	ENSBTAG00000040490			Paralogs	protein_coding	Entire gene
CNVR_3635	13	10960139	17846162	DEL	13	14356314	14923596	Health_QTL	24045	Infectious_bovine_keratoconjunctivitis_susceptibility	ENSBTAG00000042724	U6	U6 spliceosomal RNA [Source:RFAM;Acc:RF00026]	Paralogs	snRNA	Entire gene
CNVR_3635	13	10960139	17846162	DEL	13	14356314	14923596	Health_QTL	24045	Infectious_bovine_keratoconjunctivitis_susceptibility	ENSBTAG00000044851	U3	Small nucleolar RNA U3 [Source:RFAM;Acc:RF00012]	Paralogs	snoRNA	Entire gene
CNVR_3635	13	10960139	17846162	DEL	13	14356314	14923596	Health_QTL	24045	Infectious_bovine_keratoconjunctivitis_susceptibility	ENSBTAG00000044988	U6	U6 spliceosomal RNA [Source:RFAM;Acc:RF00026]	Paralogs	snRNA	Entire gene
CNVR_3635	13	10960139	17846162	DEL	13	14356314	14923596	Health_QTL	24045	Infectious_bovine_keratoconjunctivitis_susceptibility	ENSBTAG00000045036	U6	U6 spliceosomal RNA [Source:RFAM;Acc:RF00026]	Paralogs	snRNA	Entire gene
CNVR_3635	13	10960139	17846162	DEL	13	14356314	14923596	Health_QTL	24045	Infectious_bovine_keratoconjunctivitis_susceptibility	ENSBTAG00000045070	U6atac	U6atac minor spliceosomal RNA [Source:RFAM;Acc:RF00619]	Paralogs	snRNA	Entire gene
CNVR_3635	13	10960139	17846162	DEL	13	14356314	14923596	Health_QTL	24045	Infectious_bovine_keratoconjunctivitis_susceptibility	ENSBTAG00000045874			No_Paralogs	miRNA	Entire gene
CNVR_3635	13	10960139	17846162	DEL	13	14356314	14923596	Health_QTL	24045	Infectious_bovine_keratoconjunctivitis_susceptibility	ENSBTAG00000048047			Paralogs	protein_coding	Entire gene
CNVR_3676	13	14831243	14831847	DEL	13	14356314	14923596	Health_QTL	24032	Infectious_bovine_keratoconjunctivitis_susceptibility
CNVR_3676	13	14831243	14831847	DEL	13	14356314	14923596	Health_QTL	24045	Infectious_bovine_keratoconjunctivitis_susceptibility
CNVR_3704	13	21305685	21306398	DEL	13	21023960	21977581	Meat_and_Carcass_Association	20268	Fat_thickness_at_the_12th_rib	ENSBTAG00000023216	MALRD1		Paralogs	protein_coding	Intron
CNVR_3971	13	71778861	71821096	DEL	13	71791844	71793206	Health_QTL	28692	Bovine_tuberculosis_susceptibility
CNVR_3971	13	71778861	71821096	DEL	13	71791844	71793206	Reproduction_Association	30226	Interval_to_first_estrus_after_calving
CNVR_3971	13	71778861	71821096	DEL	13	71791844	71793206	Reproduction_Association	30410	Interval_to_first_estrus_after_calving
CNVR_3971	13	71778861	71821096	DEL	13	71791844	71793206	Reproduction_Association	30064	Interval_to_first_estrus_after_calving
CNVR_3971	13	71778861	71821096	DEL	13	71791844	71793206	Reproduction_Association	30149	Interval_to_first_estrus_after_calving
CNVR_3971	13	71778861	71821096	DEL	13	71791844	71793206	Reproduction_Association	30222	Interval_to_first_estrus_after_calving
CNVR_3971	13	71778861	71821096	DEL	13	71791844	71793206	Reproduction_Association	30234	Interval_to_first_estrus_after_calving
CNVR_3971	13	71778861	71821096	DEL	13	71791844	71793206	Reproduction_Association	30254	Interval_to_first_estrus_after_calving
CNVR_3971	13	71778861	71821096	DEL	13	71791844	71793206	Reproduction_Association	30272	Interval_to_first_estrus_after_calving
CNVR_3971	13	71778861	71821096	DEL	13	71791844	71793206	Reproduction_Association	30294	Interval_to_first_estrus_after_calving
CNVR_3971	13	71778861	71821096	DEL	13	71791844	71793206	Reproduction_Association	30394	Interval_to_first_estrus_after_calving
CNVR_3971	13	71778861	71821096	DEL	13	71791844	71793206	Reproduction_Association	30398	Interval_to_first_estrus_after_calving
CNVR_3971	13	71778861	71821096	DEL	13	71791844	71793206	Reproduction_Association	30438	Interval_to_first_estrus_after_calving
CNVR_3971	13	71778861	71821096	DEL	13	71791844	71793206	Reproduction_Association	29764	Age_at_puberty
CNVR_3971	13	71778861	71821096	DEL	13	71791844	71793206	Reproduction_Association	29795	Age_at_puberty
CNVR_3971	13	71778861	71821096	DEL	13	71791844	71793206	Reproduction_Association	29854	Age_at_puberty
CNVR_3971	13	71778861	71821096	DEL	13	71791844	71793206	Reproduction_Association	29896	Age_at_puberty
CNVR_3971	13	71778861	71821096	DEL	13	71791844	71793206	Reproduction_Association	29958	Age_at_puberty
CNVR_3971	13	71778861	71821096	DEL	13	71791844	71793206	Reproduction_Association	30014	Interval_to_first_estrus_after_calving
CNVR_3971	13	71778861	71821096	DEL	13	71791844	71793206	Reproduction_Association	30085	Interval_to_first_estrus_after_calving
CNVR_4042	13	83290623	83292091	DEL	13	83018263	83979616	Reproduction_QTL	22905	Heifer_pregnancy
CNVR_4045	13	83370392	83370919	DEL	13	83018263	83979616	Reproduction_QTL	22905	Heifer_pregnancy
CNVR_4046	13	83666001	83669262	DEL	13	83018263	83979616	Reproduction_QTL	22905	Heifer_pregnancy
CNVR_4047	13	83729646	83733000	DEL	13	83018263	83979616	Reproduction_QTL	22905	Heifer_pregnancy
CNVR_4048	13	83884898	83886435	DEL	13	83018263	83979616	Reproduction_QTL	22905	Heifer_pregnancy
CNVR_4178	14	10321153	10322158	DEL	14	8879810	59249096	Meat_and_Carcass_QTL	20703	Subcutaneous_fat
CNVR_4182	14	11234251	11238250	DEL	14	8879810	59249096	Meat_and_Carcass_QTL	20703	Subcutaneous_fat
CNVR_4184	14	11366082	11420250	DEL	14	8879810	59249096	Meat_and_Carcass_QTL	20703	Subcutaneous_fat	ENSBTAG00000003185	ASAP1	arf-GAP with SH3 domain, ANK repeat and PH domain-containing protein 1 [Source:RefSeq peptide;Acc:NP_787015]	Paralogs	protein_coding	Intron
CNVR_4185	14	11417365	11417733	DEL	14	8879810	59249096	Meat_and_Carcass_QTL	20703	Subcutaneous_fat	ENSBTAG00000003185	ASAP1	arf-GAP with SH3 domain, ANK repeat and PH domain-containing protein 1 [Source:RefSeq peptide;Acc:NP_787015]	Paralogs	protein_coding	Intron
CNVR_4187	14	11860748	11861409	DEL	14	8879810	59249096	Meat_and_Carcass_QTL	20703	Subcutaneous_fat	ENSBTAG00000020801	FAM49B	family with sequence similarity 49 member B [Source:HGNC Symbol;Acc:HGNC:25216]	Paralogs	protein_coding	Intron
CNVR_4188	14	11916692	11917459	DEL	14	8879810	59249096	Meat_and_Carcass_QTL	20703	Subcutaneous_fat
CNVR_4189	14	11916758	11917333	DEL	14	8879810	59249096	Meat_and_Carcass_QTL	20703	Subcutaneous_fat
CNVR_4190	14	11980783	11982440	DEL	14	8879810	59249096	Meat_and_Carcass_QTL	20703	Subcutaneous_fat
CNVR_4191	14	11987986	11991900	DEL	14	8879810	59249096	Meat_and_Carcass_QTL	20703	Subcutaneous_fat
CNVR_4193	14	12512216	12514115	DEL	14	8879810	59249096	Meat_and_Carcass_QTL	20703	Subcutaneous_fat
CNVR_4195	14	13002822	13003891	DEL	14	8879810	59249096	Meat_and_Carcass_QTL	20703	Subcutaneous_fat
CNVR_4198	14	14500391	14501271	DEL	14	8879810	59249096	Meat_and_Carcass_QTL	20703	Subcutaneous_fat
CNVR_4199	14	14506443	14915569	DUP|DEL	14	8879810	59249096	Meat_and_Carcass_QTL	20703	Subcutaneous_fat
CNVR_4217	14	14583568	14584338	DEL	14	8879810	59249096	Meat_and_Carcass_QTL	20703	Subcutaneous_fat
CNVR_4219	14	14615350	14616793	DEL	14	8879810	59249096	Meat_and_Carcass_QTL	20703	Subcutaneous_fat
CNVR_4220	14	14632891	15422273	DEL	14	8879810	59249096	Meat_and_Carcass_QTL	20703	Subcutaneous_fat	ENSBTAG00000045398	bta-mir-2310	bta-mir-2310 [Source:miRBase;Acc:MI0011323]	No_Paralogs	miRNA	Entire gene
CNVR_4222	14	14696490	14698526	DEL	14	8879810	59249096	Meat_and_Carcass_QTL	20703	Subcutaneous_fat
CNVR_4226	14	14758651	14760939	DEL	14	8879810	59249096	Meat_and_Carcass_QTL	20703	Subcutaneous_fat
CNVR_4227	14	14760272	14760938	DEL	14	8879810	59249096	Meat_and_Carcass_QTL	20703	Subcutaneous_fat
CNVR_4230	14	14831844	14855811	DEL	14	8879810	59249096	Meat_and_Carcass_QTL	20703	Subcutaneous_fat
CNVR_4244	14	15037773	15045104	DUP|DEL	14	8879810	59249096	Meat_and_Carcass_QTL	20703	Subcutaneous_fat
CNVR_4246	14	15053557	15055262	DEL	14	8879810	59249096	Meat_and_Carcass_QTL	20703	Subcutaneous_fat
CNVR_4248	14	15056231	15057679	DEL	14	8879810	59249096	Meat_and_Carcass_QTL	20703	Subcutaneous_fat
CNVR_4255	14	15117174	15120301	DEL	14	8879810	59249096	Meat_and_Carcass_QTL	20703	Subcutaneous_fat
CNVR_4262	14	15199254	15381758	DEL	14	8879810	59249096	Meat_and_Carcass_QTL	20703	Subcutaneous_fat
CNVR_4264	14	15241743	15246130	DEL	14	8879810	59249096	Meat_and_Carcass_QTL	20703	Subcutaneous_fat
CNVR_4265	14	15258547	15273300	DEL	14	8879810	59249096	Meat_and_Carcass_QTL	20703	Subcutaneous_fat
CNVR_4276	14	15338001	15340005	DEL	14	8879810	59249096	Meat_and_Carcass_QTL	20703	Subcutaneous_fat
CNVR_4279	14	15375038	15375987	DEL	14	8879810	59249096	Meat_and_Carcass_QTL	20703	Subcutaneous_fat
CNVR_4280	14	15376264	15378938	DEL	14	8879810	59249096	Meat_and_Carcass_QTL	20703	Subcutaneous_fat
CNVR_4281	14	15385853	15387104	DEL	14	8879810	59249096	Meat_and_Carcass_QTL	20703	Subcutaneous_fat
CNVR_4284	14	15425251	15433576	DEL	14	8879810	59249096	Meat_and_Carcass_QTL	20703	Subcutaneous_fat
CNVR_4290	14	16013854	16014902	DEL	14	8879810	59249096	Meat_and_Carcass_QTL	20703	Subcutaneous_fat
CNVR_4292	14	16077186	16077779	DEL	14	8879810	59249096	Meat_and_Carcass_QTL	20703	Subcutaneous_fat
CNVR_4300	14	17450827	17452506	DEL	14	8879810	59249096	Meat_and_Carcass_QTL	20703	Subcutaneous_fat
CNVR_4303	14	18375430	18377100	DEL	14	8879810	59249096	Meat_and_Carcass_QTL	20703	Subcutaneous_fat
CNVR_4306	14	19012001	19014250	DEL	14	8879810	59249096	Meat_and_Carcass_QTL	20703	Subcutaneous_fat
CNVR_4313	14	19883482	19884391	DEL	14	8879810	59249096	Meat_and_Carcass_QTL	20703	Subcutaneous_fat
CNVR_4314	14	19931989	19933024	DEL	14	8879810	59249096	Meat_and_Carcass_QTL	20703	Subcutaneous_fat
CNVR_4315	14	20251898	20253191	DEL	14	8879810	59249096	Meat_and_Carcass_QTL	20703	Subcutaneous_fat
CNVR_4317	14	20463751	20466640	DEL	14	8879810	59249096	Meat_and_Carcass_QTL	20703	Subcutaneous_fat
CNVR_4330	14	21886501	21893000	DEL	14	8879810	59249096	Meat_and_Carcass_QTL	20703	Subcutaneous_fat	ENSBTAG00000027760			No_Paralogs	pseudogene	Entire gene
CNVR_4334	14	22568501	22573500	DEL	14	8879810	59249096	Meat_and_Carcass_QTL	20703	Subcutaneous_fat
CNVR_4339	14	23735501	23737628	DEL	14	23020091	23853831	Meat_and_Carcass_Association	24631	Carcass_weight	ENSBTAG00000022539	POLR2K	Bos taurus polymerase	No_Paralogs	protein_coding	Entire gene
CNVR_4339	14	23735501	23737628	DEL	14	8879810	59249096	Meat_and_Carcass_QTL	20703	Subcutaneous_fat	ENSBTAG00000022539	POLR2K	Bos taurus polymerase	No_Paralogs	protein_coding	Entire gene
CNVR_4339	14	23735501	23737628	DEL	14	23020091	23853831	Production_Association	24543	Body_weight_(birth)	ENSBTAG00000022539	POLR2K	Bos taurus polymerase	No_Paralogs	protein_coding	Entire gene
CNVR_4339	14	23735501	23737628	DEL	14	23020091	23853831	Production_Association	24798	Body_weight_(yearling)	ENSBTAG00000022539	POLR2K	Bos taurus polymerase	No_Paralogs	protein_coding	Entire gene
CNVR_4344	14	25802380	25804517	DEL	14	8879810	59249096	Meat_and_Carcass_QTL	20703	Subcutaneous_fat
CNVR_4345	14	26517196	26518061	DEL	14	8879810	59249096	Meat_and_Carcass_QTL	20703	Subcutaneous_fat
CNVR_4348	14	27594601	27603000	DEL	14	27034490	29073969	Milk_Association	20899	Milk_fat-to-protein_ratio
CNVR_4348	14	27594601	27603000	DEL	14	8879810	59249096	Meat_and_Carcass_QTL	20703	Subcutaneous_fat
CNVR_4350	14	28391918	28393176	DEL	14	27034490	29073969	Milk_Association	20899	Milk_fat-to-protein_ratio
CNVR_4350	14	28391918	28393176	DEL	14	8879810	59249096	Meat_and_Carcass_QTL	20703	Subcutaneous_fat
CNVR_4357	14	30860105	30860846	DEL	14	30731341	31107531	Meat_and_Carcass_QTL	22885	Fat_thickness_at_the_12th_rib
CNVR_4357	14	30860105	30860846	DEL	14	8879810	59249096	Meat_and_Carcass_QTL	20703	Subcutaneous_fat
CNVR_4360	14	31144966	31145755	DEL	14	8879810	59249096	Meat_and_Carcass_QTL	20703	Subcutaneous_fat	ENSBTAG00000001299	CYP7B1	cytochrome P450 family 7 subfamily B member 1 [Source:HGNC Symbol;Acc:HGNC:2652]	Paralogs	protein_coding	Intron
CNVR_4364	14	31966093	31967631	DEL	14	31219729	43140076	Meat_and_Carcass_QTL	20704	Subcutaneous_fat
CNVR_4364	14	31966093	31967631	DEL	14	31219729	43140076	Meat_and_Carcass_QTL	20705	Subcutaneous_fat
CNVR_4364	14	31966093	31967631	DEL	14	8879810	59249096	Meat_and_Carcass_QTL	20703	Subcutaneous_fat
CNVR_4365	14	32596201	32599250	DEL	14	31219729	43140076	Meat_and_Carcass_QTL	20704	Subcutaneous_fat
CNVR_4365	14	32596201	32599250	DEL	14	31219729	43140076	Meat_and_Carcass_QTL	20705	Subcutaneous_fat
CNVR_4365	14	32596201	32599250	DEL	14	8879810	59249096	Meat_and_Carcass_QTL	20703	Subcutaneous_fat
CNVR_4369	14	33296316	33297697	DEL	14	8879810	59249096	Meat_and_Carcass_QTL	20703	Subcutaneous_fat	ENSBTAG00000014689	CSPP1	centrosome and spindle pole-associated protein 1 [Source:RefSeq peptide;Acc:NP_001179944]	No_Paralogs	protein_coding	Intron
CNVR_4369	14	33296316	33297697	DEL	14	33069775	33372261	Production_QTL	22797	Average_daily_gain	ENSBTAG00000014689	CSPP1	centrosome and spindle pole-associated protein 1 [Source:RefSeq peptide;Acc:NP_001179944]	No_Paralogs	protein_coding	Intron
CNVR_4370	14	33419751	33421589	DEL	14	8879810	59249096	Meat_and_Carcass_QTL	20703	Subcutaneous_fat	ENSBTAG00000014691	ARFGEF1	ADP ribosylation factor guanine nucleotide exchange factor 1 [Source:HGNC Symbol;Acc:HGNC:15772]	Paralogs	protein_coding	Intron
CNVR_4371	14	33449701	33454000	DEL	14	8879810	59249096	Meat_and_Carcass_QTL	20703	Subcutaneous_fat	ENSBTAG00000014691	ARFGEF1	ADP ribosylation factor guanine nucleotide exchange factor 1 [Source:HGNC Symbol;Acc:HGNC:15772]	Paralogs	protein_coding	Intron
CNVR_4373	14	33684309	33685081	DEL	14	31219729	43140076	Meat_and_Carcass_QTL	20704	Subcutaneous_fat
CNVR_4373	14	33684309	33685081	DEL	14	31219729	43140076	Meat_and_Carcass_QTL	20705	Subcutaneous_fat
CNVR_4373	14	33684309	33685081	DEL	14	8879810	59249096	Meat_and_Carcass_QTL	20703	Subcutaneous_fat
CNVR_4380	14	34407501	34414455	DEL	14	31219729	43140076	Meat_and_Carcass_QTL	20704	Subcutaneous_fat
CNVR_4380	14	34407501	34414455	DEL	14	31219729	43140076	Meat_and_Carcass_QTL	20705	Subcutaneous_fat
CNVR_4380	14	34407501	34414455	DEL	14	8879810	59249096	Meat_and_Carcass_QTL	20703	Subcutaneous_fat
CNVR_4383	14	35226113	35227750	DEL	14	31219729	43140076	Meat_and_Carcass_QTL	20704	Subcutaneous_fat
CNVR_4383	14	35226113	35227750	DEL	14	31219729	43140076	Meat_and_Carcass_QTL	20705	Subcutaneous_fat
CNVR_4383	14	35226113	35227750	DEL	14	8879810	59249096	Meat_and_Carcass_QTL	20703	Subcutaneous_fat
CNVR_4396	14	37400640	37401455	DEL	14	31219729	43140076	Meat_and_Carcass_QTL	20704	Subcutaneous_fat
CNVR_4396	14	37400640	37401455	DEL	14	31219729	43140076	Meat_and_Carcass_QTL	20705	Subcutaneous_fat
CNVR_4396	14	37400640	37401455	DEL	14	8879810	59249096	Meat_and_Carcass_QTL	20703	Subcutaneous_fat
CNVR_4397	14	37400701	37401425	DEL	14	31219729	43140076	Meat_and_Carcass_QTL	20704	Subcutaneous_fat
CNVR_4397	14	37400701	37401425	DEL	14	31219729	43140076	Meat_and_Carcass_QTL	20705	Subcutaneous_fat
CNVR_4397	14	37400701	37401425	DEL	14	8879810	59249096	Meat_and_Carcass_QTL	20703	Subcutaneous_fat
CNVR_4400	14	37666750	37667822	DEL	14	31219729	43140076	Meat_and_Carcass_QTL	20704	Subcutaneous_fat
CNVR_4400	14	37666750	37667822	DEL	14	31219729	43140076	Meat_and_Carcass_QTL	20705	Subcutaneous_fat
CNVR_4400	14	37666750	37667822	DEL	14	8879810	59249096	Meat_and_Carcass_QTL	20703	Subcutaneous_fat
CNVR_4404	14	38225501	38228500	DEL	14	8879810	59249096	Meat_and_Carcass_QTL	20703	Subcutaneous_fat	ENSBTAG00000040496	KCNB2	potassium voltage-gated channel subfamily B member 2 [Source:HGNC Symbol;Acc:HGNC:6232]	Paralogs	protein_coding	Intron
CNVR_4405	14	38321588	38323569	DEL	14	8879810	59249096	Meat_and_Carcass_QTL	20703	Subcutaneous_fat	ENSBTAG00000040496	KCNB2	potassium voltage-gated channel subfamily B member 2 [Source:HGNC Symbol;Acc:HGNC:6232]	Paralogs	protein_coding	Intron
CNVR_4410	14	39161751	39179700	DEL	14	31219729	43140076	Meat_and_Carcass_QTL	20704	Subcutaneous_fat
CNVR_4410	14	39161751	39179700	DEL	14	31219729	43140076	Meat_and_Carcass_QTL	20705	Subcutaneous_fat
CNVR_4410	14	39161751	39179700	DEL	14	8879810	59249096	Meat_and_Carcass_QTL	20703	Subcutaneous_fat
CNVR_4420	14	41425356	41426392	DEL	14	31219729	43140076	Meat_and_Carcass_QTL	20704	Subcutaneous_fat
CNVR_4420	14	41425356	41426392	DEL	14	31219729	43140076	Meat_and_Carcass_QTL	20705	Subcutaneous_fat
CNVR_4420	14	41425356	41426392	DEL	14	8879810	59249096	Meat_and_Carcass_QTL	20703	Subcutaneous_fat
CNVR_4429	14	42857235	42877484	DEL	14	31219729	43140076	Meat_and_Carcass_QTL	20704	Subcutaneous_fat
CNVR_4429	14	42857235	42877484	DEL	14	31219729	43140076	Meat_and_Carcass_QTL	20705	Subcutaneous_fat
CNVR_4429	14	42857235	42877484	DEL	14	8879810	59249096	Meat_and_Carcass_QTL	20703	Subcutaneous_fat
CNVR_4433	14	44041448	44042222	DEL	14	8879810	59249096	Meat_and_Carcass_QTL	20703	Subcutaneous_fat	ENSBTAG00000018902	ZC2HC1A	zinc finger C2HC-type containing 1A [Source:HGNC Symbol;Acc:HGNC:24277]	Paralogs	protein_coding	Intron
CNVR_4440	14	45402189	45472628	DEL	14	8879810	59249096	Meat_and_Carcass_QTL	20703	Subcutaneous_fat	ENSBTAG00000001302	MRPS28	mitochondrial ribosomal protein S28 [Source:HGNC Symbol;Acc:HGNC:14513]	No_Paralogs	protein_coding	Intron
CNVR_4445	14	46195954	46197000	DEL	14	8879810	59249096	Meat_and_Carcass_QTL	20703	Subcutaneous_fat
CNVR_4446	14	46312135	46313562	DEL	14	8879810	59249096	Meat_and_Carcass_QTL	20703	Subcutaneous_fat
CNVR_4447	14	46364998	46368000	DEL	14	8879810	59249096	Meat_and_Carcass_QTL	20703	Subcutaneous_fat
CNVR_4448	14	46452685	46581486	DEL	14	8879810	59249096	Meat_and_Carcass_QTL	20703	Subcutaneous_fat
CNVR_4449	14	46675469	46678156	DEL	14	8879810	59249096	Meat_and_Carcass_QTL	20703	Subcutaneous_fat
CNVR_4450	14	46744508	46745564	DEL	14	8879810	59249096	Meat_and_Carcass_QTL	20703	Subcutaneous_fat
CNVR_4454	14	49132143	49132764	DEL	14	8879810	59249096	Meat_and_Carcass_QTL	20703	Subcutaneous_fat
CNVR_4459	14	50888974	50889755	DEL	14	8879810	59249096	Meat_and_Carcass_QTL	20703	Subcutaneous_fat	ENSBTAG00000017694	TRPS1	transcriptional repressor GATA binding 1 [Source:HGNC Symbol;Acc:HGNC:12340]	Paralogs	protein_coding	Intron
CNVR_4459	14	50888974	50889755	DEL	14	50194466	50996515	Production_Association	24756	Body_weight_(weaning)	ENSBTAG00000017694	TRPS1	transcriptional repressor GATA binding 1 [Source:HGNC Symbol;Acc:HGNC:12340]	Paralogs	protein_coding	Intron
CNVR_4466	14	51870087	51870918	DEL	14	8879810	59249096	Meat_and_Carcass_QTL	20703	Subcutaneous_fat
CNVR_4472	14	52324633	52325851	DEL	14	8879810	59249096	Meat_and_Carcass_QTL	20703	Subcutaneous_fat
CNVR_4473	14	52332486	52334109	DEL	14	8879810	59249096	Meat_and_Carcass_QTL	20703	Subcutaneous_fat
CNVR_4475	14	52741933	52744268	DEL	14	8879810	59249096	Meat_and_Carcass_QTL	20703	Subcutaneous_fat
CNVR_4476	14	52755126	52756500	DEL	14	8879810	59249096	Meat_and_Carcass_QTL	20703	Subcutaneous_fat
CNVR_4477	14	52781710	52782333	DEL	14	8879810	59249096	Meat_and_Carcass_QTL	20703	Subcutaneous_fat
CNVR_4482	14	53200756	53201196	DEL	14	8879810	59249096	Meat_and_Carcass_QTL	20703	Subcutaneous_fat
CNVR_4486	14	54019251	54026100	DUP	14	8879810	59249096	Meat_and_Carcass_QTL	20703	Subcutaneous_fat	ENSBTAG00000038281	CSMD3	CUB and Sushi multiple domains 3 [Source:HGNC Symbol;Acc:HGNC:19291]	Paralogs	protein_coding	Intron
CNVR_4488	14	54112001	54128000	DEL	14	8879810	59249096	Meat_and_Carcass_QTL	20703	Subcutaneous_fat	ENSBTAG00000038281	CSMD3	CUB and Sushi multiple domains 3 [Source:HGNC Symbol;Acc:HGNC:19291]	Paralogs	protein_coding	Intron
CNVR_4495	14	54458001	54464141	DEL	14	8879810	59249096	Meat_and_Carcass_QTL	20703	Subcutaneous_fat
CNVR_4499	14	54807301	54836093	DEL	14	8879810	59249096	Meat_and_Carcass_QTL	20703	Subcutaneous_fat
CNVR_4506	14	55582944	55585976	DEL	14	8879810	59249096	Meat_and_Carcass_QTL	20703	Subcutaneous_fat
CNVR_4507	14	55615751	55627500	DEL	14	8879810	59249096	Meat_and_Carcass_QTL	20703	Subcutaneous_fat
CNVR_4509	14	55641179	55641758	DEL	14	8879810	59249096	Meat_and_Carcass_QTL	20703	Subcutaneous_fat
CNVR_4510	14	55647209	55648797	DEL	14	8879810	59249096	Meat_and_Carcass_QTL	20703	Subcutaneous_fat
CNVR_4511	14	55680901	55685750	DEL	14	8879810	59249096	Meat_and_Carcass_QTL	20703	Subcutaneous_fat
CNVR_4513	14	55816961	55817775	DEL	14	8879810	59249096	Meat_and_Carcass_QTL	20703	Subcutaneous_fat
CNVR_4515	14	55875084	55876427	DEL	14	8879810	59249096	Meat_and_Carcass_QTL	20703	Subcutaneous_fat
CNVR_4519	14	56075423	56079912	DEL	14	8879810	59249096	Meat_and_Carcass_QTL	20703	Subcutaneous_fat
CNVR_4521	14	56267400	56268892	DEL	14	8879810	59249096	Meat_and_Carcass_QTL	20703	Subcutaneous_fat
CNVR_4531	14	57846926	57847682	DEL	14	8879810	59249096	Meat_and_Carcass_QTL	20703	Subcutaneous_fat
CNVR_4534	14	58193097	58195754	DEL	14	8879810	59249096	Meat_and_Carcass_QTL	20703	Subcutaneous_fat
CNVR_4538	14	58917063	58918015	DEL	14	58444194	58924634	Production_QTL	22760	Body_weight_(birth)
CNVR_4538	14	58917063	58918015	DEL	14	8879810	59249096	Meat_and_Carcass_QTL	20703	Subcutaneous_fat
CNVR_4552	14	60810778	60812785	DEL	14	60609481	60992958	Production_QTL	22761	Body_weight_(birth)
CNVR_4750	15	717729	738411	DEL	15	20	60026821	Meat_and_Carcass_QTL	19626	Tridecylic_acid_content
CNVR_4758	15	1287251	1295250	DEL	15	20	60026821	Meat_and_Carcass_QTL	19626	Tridecylic_acid_content
CNVR_4763	15	2342636	2343778	DEL	15	20	60026821	Meat_and_Carcass_QTL	19626	Tridecylic_acid_content
CNVR_4767	15	3013621	3014369	DEL	15	20	60026821	Meat_and_Carcass_QTL	19626	Tridecylic_acid_content
CNVR_4768	15	3027501	3029838	DEL	15	20	60026821	Meat_and_Carcass_QTL	19626	Tridecylic_acid_content
CNVR_4769	15	3263567	3264529	DEL	15	20	60026821	Meat_and_Carcass_QTL	19626	Tridecylic_acid_content
CNVR_4772	15	3495658	3496826	DEL	15	20	60026821	Meat_and_Carcass_QTL	19626	Tridecylic_acid_content
CNVR_4779	15	3877657	3879250	DEL	15	20	60026821	Meat_and_Carcass_QTL	19626	Tridecylic_acid_content
CNVR_4785	15	4198223	4198814	DEL	15	20	60026821	Meat_and_Carcass_QTL	19626	Tridecylic_acid_content
CNVR_4797	15	5065268	5066812	DEL	15	20	60026821	Meat_and_Carcass_QTL	19626	Tridecylic_acid_content
CNVR_4805	15	6048067	6117560	DUP|DEL	15	20	60026821	Meat_and_Carcass_QTL	19626	Tridecylic_acid_content
CNVR_4816	15	7077751	7078862	DEL	15	20	60026821	Meat_and_Carcass_QTL	19626	Tridecylic_acid_content	ENSBTAG00000020032	CEP126	centrosomal protein 126 [Source:HGNC Symbol;Acc:HGNC:29264]	No_Paralogs	protein_coding	Intron
CNVR_4821	15	7431152	7431946	DEL	15	20	60026821	Meat_and_Carcass_QTL	19626	Tridecylic_acid_content
CNVR_4823	15	7538251	7539900	DEL	15	20	60026821	Meat_and_Carcass_QTL	19626	Tridecylic_acid_content
CNVR_4824	15	7796971	7941134	DEL	15	20	60026821	Meat_and_Carcass_QTL	19626	Tridecylic_acid_content
CNVR_4826	15	8201123	8210788	DEL	15	20	60026821	Meat_and_Carcass_QTL	19626	Tridecylic_acid_content	ENSBTAG00000024648	PGR		Paralogs	protein_coding	Intron
CNVR_4828	15	8777001	8778676	DEL	15	20	60026821	Meat_and_Carcass_QTL	19626	Tridecylic_acid_content
CNVR_4833	15	9577499	9578540	DEL	15	20	60026821	Meat_and_Carcass_QTL	19626	Tridecylic_acid_content
CNVR_4842	15	10200731	10201364	DEL	15	20	60026821	Meat_and_Carcass_QTL	19626	Tridecylic_acid_content
CNVR_4843	15	10241620	10244515	DEL	15	20	60026821	Meat_and_Carcass_QTL	19626	Tridecylic_acid_content
CNVR_4853	15	11009079	11010330	DEL	15	20	60026821	Meat_and_Carcass_QTL	19626	Tridecylic_acid_content
CNVR_4854	15	11024139	11025102	DEL	15	20	60026821	Meat_and_Carcass_QTL	19626	Tridecylic_acid_content
CNVR_4855	15	11119380	11169338	DEL	15	11089074	11784949	Meat_and_Carcass_QTL	24063	Iron_content
CNVR_4855	15	11119380	11169338	DEL	15	11089074	11784949	Meat_and_Carcass_QTL	19693	Dihomo-gamma-linolenic_acid_content
CNVR_4855	15	11119380	11169338	DEL	15	11089074	11784949	Meat_and_Carcass_QTL	19737	Omega-3_unsaturated_fatty_acid_content
CNVR_4855	15	11119380	11169338	DEL	15	11089074	11784949	Meat_and_Carcass_QTL	19762	Dihomo-gamma-linolenic_acid_content
CNVR_4855	15	11119380	11169338	DEL	15	11089074	11784949	Meat_and_Carcass_QTL	19764	Eicosapentaenoic_acid_content
CNVR_4855	15	11119380	11169338	DEL	15	11089074	11784949	Meat_and_Carcass_QTL	19767	Docosahexaenoic_acid_content
CNVR_4855	15	11119380	11169338	DEL	15	11089074	11784949	Meat_and_Carcass_QTL	19785	Omega-3_unsaturated_fatty_acid_content
CNVR_4855	15	11119380	11169338	DEL	15	11089074	11784949	Meat_and_Carcass_QTL	19705	Docosahexaenoic_acid_content
CNVR_4855	15	11119380	11169338	DEL	15	20	60026821	Meat_and_Carcass_QTL	19626	Tridecylic_acid_content
CNVR_4859	15	11211983	11212576	DEL	15	11089074	11784949	Meat_and_Carcass_QTL	24063	Iron_content
CNVR_4859	15	11211983	11212576	DEL	15	11089074	11784949	Meat_and_Carcass_QTL	19693	Dihomo-gamma-linolenic_acid_content
CNVR_4859	15	11211983	11212576	DEL	15	11089074	11784949	Meat_and_Carcass_QTL	19737	Omega-3_unsaturated_fatty_acid_content
CNVR_4859	15	11211983	11212576	DEL	15	11089074	11784949	Meat_and_Carcass_QTL	19762	Dihomo-gamma-linolenic_acid_content
CNVR_4859	15	11211983	11212576	DEL	15	11089074	11784949	Meat_and_Carcass_QTL	19764	Eicosapentaenoic_acid_content
CNVR_4859	15	11211983	11212576	DEL	15	11089074	11784949	Meat_and_Carcass_QTL	19767	Docosahexaenoic_acid_content
CNVR_4859	15	11211983	11212576	DEL	15	11089074	11784949	Meat_and_Carcass_QTL	19785	Omega-3_unsaturated_fatty_acid_content
CNVR_4859	15	11211983	11212576	DEL	15	11089074	11784949	Meat_and_Carcass_QTL	19705	Docosahexaenoic_acid_content
CNVR_4859	15	11211983	11212576	DEL	15	20	60026821	Meat_and_Carcass_QTL	19626	Tridecylic_acid_content
CNVR_4860	15	11274177	11275980	DEL	15	11089074	11784949	Meat_and_Carcass_QTL	24063	Iron_content
CNVR_4860	15	11274177	11275980	DEL	15	11089074	11784949	Meat_and_Carcass_QTL	19693	Dihomo-gamma-linolenic_acid_content
CNVR_4860	15	11274177	11275980	DEL	15	11089074	11784949	Meat_and_Carcass_QTL	19737	Omega-3_unsaturated_fatty_acid_content
CNVR_4860	15	11274177	11275980	DEL	15	11089074	11784949	Meat_and_Carcass_QTL	19762	Dihomo-gamma-linolenic_acid_content
CNVR_4860	15	11274177	11275980	DEL	15	11089074	11784949	Meat_and_Carcass_QTL	19764	Eicosapentaenoic_acid_content
CNVR_4860	15	11274177	11275980	DEL	15	11089074	11784949	Meat_and_Carcass_QTL	19767	Docosahexaenoic_acid_content
CNVR_4860	15	11274177	11275980	DEL	15	11089074	11784949	Meat_and_Carcass_QTL	19785	Omega-3_unsaturated_fatty_acid_content
CNVR_4860	15	11274177	11275980	DEL	15	11089074	11784949	Meat_and_Carcass_QTL	19705	Docosahexaenoic_acid_content
CNVR_4860	15	11274177	11275980	DEL	15	20	60026821	Meat_and_Carcass_QTL	19626	Tridecylic_acid_content
CNVR_4862	15	11310423	11313250	DEL	15	11089074	11784949	Meat_and_Carcass_QTL	24063	Iron_content
CNVR_4862	15	11310423	11313250	DEL	15	11089074	11784949	Meat_and_Carcass_QTL	19693	Dihomo-gamma-linolenic_acid_content
CNVR_4862	15	11310423	11313250	DEL	15	11089074	11784949	Meat_and_Carcass_QTL	19737	Omega-3_unsaturated_fatty_acid_content
CNVR_4862	15	11310423	11313250	DEL	15	11089074	11784949	Meat_and_Carcass_QTL	19762	Dihomo-gamma-linolenic_acid_content
CNVR_4862	15	11310423	11313250	DEL	15	11089074	11784949	Meat_and_Carcass_QTL	19764	Eicosapentaenoic_acid_content
CNVR_4862	15	11310423	11313250	DEL	15	11089074	11784949	Meat_and_Carcass_QTL	19767	Docosahexaenoic_acid_content
CNVR_4862	15	11310423	11313250	DEL	15	11089074	11784949	Meat_and_Carcass_QTL	19785	Omega-3_unsaturated_fatty_acid_content
CNVR_4862	15	11310423	11313250	DEL	15	11089074	11784949	Meat_and_Carcass_QTL	19705	Docosahexaenoic_acid_content
CNVR_4862	15	11310423	11313250	DEL	15	20	60026821	Meat_and_Carcass_QTL	19626	Tridecylic_acid_content
CNVR_4864	15	11374501	11392800	DEL	15	11089074	11784949	Meat_and_Carcass_QTL	24063	Iron_content
CNVR_4864	15	11374501	11392800	DEL	15	11089074	11784949	Meat_and_Carcass_QTL	19693	Dihomo-gamma-linolenic_acid_content
CNVR_4864	15	11374501	11392800	DEL	15	11089074	11784949	Meat_and_Carcass_QTL	19737	Omega-3_unsaturated_fatty_acid_content
CNVR_4864	15	11374501	11392800	DEL	15	11089074	11784949	Meat_and_Carcass_QTL	19762	Dihomo-gamma-linolenic_acid_content
CNVR_4864	15	11374501	11392800	DEL	15	11089074	11784949	Meat_and_Carcass_QTL	19764	Eicosapentaenoic_acid_content
CNVR_4864	15	11374501	11392800	DEL	15	11089074	11784949	Meat_and_Carcass_QTL	19767	Docosahexaenoic_acid_content
CNVR_4864	15	11374501	11392800	DEL	15	11089074	11784949	Meat_and_Carcass_QTL	19785	Omega-3_unsaturated_fatty_acid_content
CNVR_4864	15	11374501	11392800	DEL	15	11089074	11784949	Meat_and_Carcass_QTL	19705	Docosahexaenoic_acid_content
CNVR_4864	15	11374501	11392800	DEL	15	20	60026821	Meat_and_Carcass_QTL	19626	Tridecylic_acid_content
CNVR_4867	15	11537501	11538593	DEL	15	11089074	11784949	Meat_and_Carcass_QTL	24063	Iron_content
CNVR_4867	15	11537501	11538593	DEL	15	11089074	11784949	Meat_and_Carcass_QTL	19693	Dihomo-gamma-linolenic_acid_content
CNVR_4867	15	11537501	11538593	DEL	15	11089074	11784949	Meat_and_Carcass_QTL	19737	Omega-3_unsaturated_fatty_acid_content
CNVR_4867	15	11537501	11538593	DEL	15	11089074	11784949	Meat_and_Carcass_QTL	19762	Dihomo-gamma-linolenic_acid_content
CNVR_4867	15	11537501	11538593	DEL	15	11089074	11784949	Meat_and_Carcass_QTL	19764	Eicosapentaenoic_acid_content
CNVR_4867	15	11537501	11538593	DEL	15	11089074	11784949	Meat_and_Carcass_QTL	19767	Docosahexaenoic_acid_content
CNVR_4867	15	11537501	11538593	DEL	15	11089074	11784949	Meat_and_Carcass_QTL	19785	Omega-3_unsaturated_fatty_acid_content
CNVR_4867	15	11537501	11538593	DEL	15	11089074	11784949	Meat_and_Carcass_QTL	19705	Docosahexaenoic_acid_content
CNVR_4867	15	11537501	11538593	DEL	15	20	60026821	Meat_and_Carcass_QTL	19626	Tridecylic_acid_content
CNVR_4878	15	12235154	12236235	DEL	15	20	60026821	Meat_and_Carcass_QTL	19626	Tridecylic_acid_content
CNVR_4883	15	12727437	12729126	DEL	15	20	60026821	Meat_and_Carcass_QTL	19626	Tridecylic_acid_content
CNVR_4889	15	13113251	13118000	DEL	15	20	60026821	Meat_and_Carcass_QTL	19626	Tridecylic_acid_content
CNVR_4891	15	13230843	13232072	DEL	15	20	60026821	Meat_and_Carcass_QTL	19626	Tridecylic_acid_content
CNVR_4904	15	16883001	16895700	DEL	15	20	60026821	Meat_and_Carcass_QTL	19626	Tridecylic_acid_content	ENSBTAG00000044144	GUCY1A2	guanylate cyclase 1 soluble subunit alpha 2 [Source:HGNC Symbol;Acc:HGNC:4684]	Paralogs	protein_coding	Intron
CNVR_4909	15	16982325	16984545	DEL	15	20	60026821	Meat_and_Carcass_QTL	19626	Tridecylic_acid_content	ENSBTAG00000044144	GUCY1A2	guanylate cyclase 1 soluble subunit alpha 2 [Source:HGNC Symbol;Acc:HGNC:4684]	Paralogs	protein_coding	Intron
CNVR_4927	15	18316751	18318380	DEL	15	20	60026821	Meat_and_Carcass_QTL	19626	Tridecylic_acid_content
CNVR_4928	15	18341701	18344750	DEL	15	20	60026821	Meat_and_Carcass_QTL	19626	Tridecylic_acid_content
CNVR_4932	15	19114244	19115487	DEL	15	20	60026821	Meat_and_Carcass_QTL	19626	Tridecylic_acid_content
CNVR_4944	15	22042564	22046250	DEL	15	20	60026821	Meat_and_Carcass_QTL	19626	Tridecylic_acid_content
CNVR_4948	15	22115280	22115818	DEL	15	20	60026821	Meat_and_Carcass_QTL	19626	Tridecylic_acid_content	ENSBTAG00000034346	BTG4	BTG anti-proliferation factor 4 [Source:HGNC Symbol;Acc:HGNC:13862]	Paralogs	protein_coding	Intron
CNVR_4951	15	23179904	23180923	DEL	15	20	60026821	Meat_and_Carcass_QTL	19626	Tridecylic_acid_content
CNVR_4961	15	25640547	25641584	DEL	15	20	60026821	Meat_and_Carcass_QTL	19626	Tridecylic_acid_content
CNVR_4976	15	28966744	28968000	DEL	15	20	60026821	Meat_and_Carcass_QTL	19626	Tridecylic_acid_content
CNVR_4983	15	31292291	31292908	DEL	15	20	60026821	Meat_and_Carcass_QTL	19626	Tridecylic_acid_content
CNVR_4987	15	32565501	32572319	DEL	15	20	60026821	Meat_and_Carcass_QTL	19626	Tridecylic_acid_content
CNVR_4988	15	32929667	32930482	DEL	15	20	60026821	Meat_and_Carcass_QTL	19626	Tridecylic_acid_content
CNVR_4989	15	33328509	33329777	DEL	15	20	60026821	Meat_and_Carcass_QTL	19626	Tridecylic_acid_content
CNVR_4996	15	34923238	34924183	DEL	15	20	60026821	Meat_and_Carcass_QTL	19626	Tridecylic_acid_content
CNVR_4998	15	35697827	35699136	DEL	15	20	60026821	Meat_and_Carcass_QTL	19626	Tridecylic_acid_content	ENSBTAG00000017468	NUCB2	nucleobindin 2 [Source:HGNC Symbol;Acc:HGNC:8044]	Paralogs	protein_coding	Intron
CNVR_5012	15	39061448	39062617	DEL	15	20	60026821	Meat_and_Carcass_QTL	19626	Tridecylic_acid_content	ENSBTAG00000009150	SPON1	spondin 1 [Source:HGNC Symbol;Acc:HGNC:11252]	Paralogs	protein_coding	Intron
CNVR_5012	15	39061448	39062617	DEL	15	39016114	39096990	Production_Association	24803	Body_weight_(yearling)	ENSBTAG00000009150	SPON1	spondin 1 [Source:HGNC Symbol;Acc:HGNC:11252]	Paralogs	protein_coding	Intron
CNVR_5014	15	40522597	40523713	DEL	15	20	60026821	Meat_and_Carcass_QTL	19626	Tridecylic_acid_content
CNVR_5020	15	41791751	41794250	DEL	15	20	60026821	Meat_and_Carcass_QTL	19626	Tridecylic_acid_content	ENSBTAG00000002914	GALNT18	polypeptide N-acetylgalactosaminyltransferase 18 [Source:HGNC Symbol;Acc:HGNC:30488]	Paralogs	protein_coding	Intron
CNVR_5023	15	42189251	42195300	DEL	15	20	60026821	Meat_and_Carcass_QTL	19626	Tridecylic_acid_content
CNVR_5028	15	43133962	43135874	DEL	15	20	60026821	Meat_and_Carcass_QTL	19626	Tridecylic_acid_content	ENSBTAG00000043981	SBF2	SET binding factor 2 [Source:HGNC Symbol;Acc:HGNC:2135]	Paralogs	protein_coding	Intron
CNVR_5031	15	43420411	43422384	DEL	15	20	60026821	Meat_and_Carcass_QTL	19626	Tridecylic_acid_content	ENSBTAG00000043981	SBF2	SET binding factor 2 [Source:HGNC Symbol;Acc:HGNC:2135]	Paralogs	protein_coding	Intron
CNVR_5052	15	46084356	46084984	DEL	15	20	60026821	Meat_and_Carcass_QTL	19626	Tridecylic_acid_content
CNVR_5056	15	46203883	46204877	DEL	15	20	60026821	Meat_and_Carcass_QTL	19626	Tridecylic_acid_content
CNVR_5070	15	46660790	46661549	DEL	15	20	60026821	Meat_and_Carcass_QTL	19626	Tridecylic_acid_content
CNVR_5072	15	46671899	46675700	DEL	15	20	60026821	Meat_and_Carcass_QTL	19626	Tridecylic_acid_content
CNVR_5073	15	46674024	46674913	DEL	15	20	60026821	Meat_and_Carcass_QTL	19626	Tridecylic_acid_content
CNVR_5077	15	46766392	46769343	DEL	15	20	60026821	Meat_and_Carcass_QTL	19626	Tridecylic_acid_content
CNVR_5079	15	46837953	46991837	DEL	15	20	60026821	Meat_and_Carcass_QTL	19626	Tridecylic_acid_content	ENSBTAG00000004443			No_Paralogs	protein_coding	Entire gene
CNVR_5079	15	46837953	46991837	DEL	15	20	60026821	Meat_and_Carcass_QTL	19626	Tridecylic_acid_content	ENSBTAG00000037937			Paralogs	protein_coding	Entire gene
CNVR_5079	15	46837953	46991837	DEL	15	20	60026821	Meat_and_Carcass_QTL	19626	Tridecylic_acid_content	ENSBTAG00000037991			Paralogs	protein_coding	Entire gene
CNVR_5081	15	46850083	46850926	DEL	15	20	60026821	Meat_and_Carcass_QTL	19626	Tridecylic_acid_content
CNVR_5083	15	46869765	46871019	DEL	15	20	60026821	Meat_and_Carcass_QTL	19626	Tridecylic_acid_content
CNVR_5087	15	47373001	47377750	DEL	15	20	60026821	Meat_and_Carcass_QTL	19626	Tridecylic_acid_content
CNVR_5092	15	47843096	47985328	DEL	15	20	60026821	Meat_and_Carcass_QTL	19626	Tridecylic_acid_content	ENSBTAG00000009044	OR52N1	olfactory receptor family 52 subfamily N member 1 [Source:HGNC Symbol;Acc:HGNC:14853]	Paralogs	protein_coding	Entire gene
CNVR_5092	15	47843096	47985328	DEL	15	20	60026821	Meat_and_Carcass_QTL	19626	Tridecylic_acid_content	ENSBTAG00000036326			Paralogs	protein_coding	Entire gene
CNVR_5092	15	47843096	47985328	DEL	15	20	60026821	Meat_and_Carcass_QTL	19626	Tridecylic_acid_content	ENSBTAG00000036328			Paralogs	protein_coding	Entire gene
CNVR_5092	15	47843096	47985328	DEL	15	20	60026821	Meat_and_Carcass_QTL	19626	Tridecylic_acid_content	ENSBTAG00000040480			Paralogs	protein_coding	Entire gene
CNVR_5092	15	47843096	47985328	DEL	15	20	60026821	Meat_and_Carcass_QTL	19626	Tridecylic_acid_content	ENSBTAG00000043009	U6	U6 spliceosomal RNA [Source:RFAM;Acc:RF00026]	Paralogs	snRNA	Entire gene
CNVR_5098	15	48008066	48009224	DEL	15	20	60026821	Meat_and_Carcass_QTL	19626	Tridecylic_acid_content
CNVR_5103	15	48234200	48238644	DEL	15	20	60026821	Meat_and_Carcass_QTL	19626	Tridecylic_acid_content
CNVR_5105	15	48326608	48328174	DEL	15	20	60026821	Meat_and_Carcass_QTL	19626	Tridecylic_acid_content	ENSBTAG00000005609			Paralogs	protein_coding	Some exons
CNVR_5113	15	48587001	48591000	DEL	15	20	60026821	Meat_and_Carcass_QTL	19626	Tridecylic_acid_content
CNVR_5122	15	49104960	49106158	DEL	15	20	60026821	Meat_and_Carcass_QTL	19626	Tridecylic_acid_content
CNVR_5129	15	49489751	49494500	DUP	15	20	60026821	Meat_and_Carcass_QTL	19626	Tridecylic_acid_content
CNVR_5131	15	49557944	49703488	CNV	15	20	60026821	Meat_and_Carcass_QTL	19626	Tridecylic_acid_content	ENSBTAG00000014853			Paralogs	protein_coding	Entire gene
CNVR_5131	15	49557944	49703488	CNV	15	20	60026821	Meat_and_Carcass_QTL	19626	Tridecylic_acid_content	ENSBTAG00000037398	OR51T1	olfactory receptor family 51 subfamily T member 1 [Source:HGNC Symbol;Acc:HGNC:15205]	Paralogs	protein_coding	Entire gene
CNVR_5131	15	49557944	49703488	CNV	15	20	60026821	Meat_and_Carcass_QTL	19626	Tridecylic_acid_content	ENSBTAG00000038727			Paralogs	protein_coding	Entire gene
CNVR_5131	15	49557944	49703488	CNV	15	20	60026821	Meat_and_Carcass_QTL	19626	Tridecylic_acid_content	ENSBTAG00000039253	OR51F2	olfactory receptor family 51 subfamily F member 2 [Source:HGNC Symbol;Acc:HGNC:15197]	Paralogs	protein_coding	Entire gene
CNVR_5131	15	49557944	49703488	CNV	15	20	60026821	Meat_and_Carcass_QTL	19626	Tridecylic_acid_content	ENSBTAG00000039651			Paralogs	protein_coding	Entire gene
CNVR_5131	15	49557944	49703488	CNV	15	20	60026821	Meat_and_Carcass_QTL	19626	Tridecylic_acid_content	ENSBTAG00000040236			Paralogs	protein_coding	Entire gene
CNVR_5131	15	49557944	49703488	CNV	15	20	60026821	Meat_and_Carcass_QTL	19626	Tridecylic_acid_content	ENSBTAG00000047178			Paralogs	protein_coding	Entire gene
CNVR_5131	15	49557944	49703488	CNV	15	20	60026821	Meat_and_Carcass_QTL	19626	Tridecylic_acid_content	ENSBTAG00000048220			No_Paralogs	pseudogene	Entire gene
CNVR_5134	15	49829501	49831626	DEL	15	20	60026821	Meat_and_Carcass_QTL	19626	Tridecylic_acid_content
CNVR_5135	15	49857301	49959500	DEL	15	20	60026821	Meat_and_Carcass_QTL	19626	Tridecylic_acid_content	ENSBTAG00000035006			Paralogs	protein_coding	Entire gene
CNVR_5135	15	49857301	49959500	DEL	15	20	60026821	Meat_and_Carcass_QTL	19626	Tridecylic_acid_content	ENSBTAG00000035008			Paralogs	protein_coding	Entire gene
CNVR_5135	15	49857301	49959500	DEL	15	20	60026821	Meat_and_Carcass_QTL	19626	Tridecylic_acid_content	ENSBTAG00000040139			No_Paralogs	pseudogene	Entire gene
CNVR_5135	15	49857301	49959500	DEL	15	20	60026821	Meat_and_Carcass_QTL	19626	Tridecylic_acid_content	ENSBTAG00000045872			No_Paralogs	pseudogene	Entire gene
CNVR_5140	15	50148471	50154724	DEL	15	20	60026821	Meat_and_Carcass_QTL	19626	Tridecylic_acid_content
CNVR_5142	15	50363551	50366750	DEL	15	20	60026821	Meat_and_Carcass_QTL	19626	Tridecylic_acid_content
CNVR_5150	15	50687501	50779723	CNV	15	20	60026821	Meat_and_Carcass_QTL	19626	Tridecylic_acid_content	ENSBTAG00000037474			Paralogs	protein_coding	Entire gene
CNVR_5150	15	50687501	50779723	CNV	15	20	60026821	Meat_and_Carcass_QTL	19626	Tridecylic_acid_content	ENSBTAG00000038170			Paralogs	protein_coding	Entire gene
CNVR_5150	15	50687501	50779723	CNV	15	20	60026821	Meat_and_Carcass_QTL	19626	Tridecylic_acid_content	ENSBTAG00000039134			Paralogs	protein_coding	Entire gene
CNVR_5150	15	50687501	50779723	CNV	15	20	60026821	Meat_and_Carcass_QTL	19626	Tridecylic_acid_content	ENSBTAG00000046627	OR51L1	olfactory receptor family 51 subfamily L member 1 [Source:HGNC Symbol;Acc:HGNC:14759]	Paralogs	protein_coding	5' UTR
CNVR_5150	15	50687501	50779723	CNV	15	20	60026821	Meat_and_Carcass_QTL	19626	Tridecylic_acid_content	ENSBTAG00000046816		olfactory receptor family 51 subfamily G member 1	Paralogs	protein_coding	Entire gene
CNVR_5150	15	50687501	50779723	CNV	15	20	60026821	Meat_and_Carcass_QTL	19626	Tridecylic_acid_content	ENSBTAG00000047500			No_Paralogs	pseudogene	Entire gene
CNVR_5150	15	50687501	50779723	CNV	15	20	60026821	Meat_and_Carcass_QTL	19626	Tridecylic_acid_content	ENSBTAG00000047714	OR51A7	olfactory receptor family 51 subfamily A member 7 [Source:HGNC Symbol;Acc:HGNC:15188]	Paralogs	protein_coding	Entire gene
CNVR_5158	15	51453184	51454090	DEL	15	20	60026821	Meat_and_Carcass_QTL	19626	Tridecylic_acid_content
CNVR_5159	15	51551286	51579184	DEL	15	20	60026821	Meat_and_Carcass_QTL	19626	Tridecylic_acid_content	ENSBTAG00000047860			Paralogs	protein_coding	Entire gene
CNVR_5163	15	51622264	51623340	DEL	15	20	60026821	Meat_and_Carcass_QTL	19626	Tridecylic_acid_content
CNVR_5169	15	51774250	51774895	DEL	15	20	60026821	Meat_and_Carcass_QTL	19626	Tridecylic_acid_content
CNVR_5172	15	51945008	51945719	DEL	15	20	60026821	Meat_and_Carcass_QTL	19626	Tridecylic_acid_content	ENSBTAG00000013109	STIM1	stromal interaction molecule 1 [Source:HGNC Symbol;Acc:HGNC:11386]	Paralogs	protein_coding	Intron
CNVR_5174	15	52197773	52216345	DEL	15	20	60026821	Meat_and_Carcass_QTL	19626	Tridecylic_acid_content	ENSBTAG00000006345	ART1		Paralogs	protein_coding	5' UTR
CNVR_5181	15	52383247	52384812	DEL	15	20	60026821	Meat_and_Carcass_QTL	19626	Tridecylic_acid_content	ENSBTAG00000014167	RNF121	ring finger protein 121 [Source:HGNC Symbol;Acc:HGNC:21070]	Paralogs	protein_coding	Intron
CNVR_5186	15	52756380	52757185	DEL	15	20	60026821	Meat_and_Carcass_QTL	19626	Tridecylic_acid_content	ENSBTAG00000001280	CLPB	ClpB homolog, mitochondrial AAA ATPase chaperonin [Source:HGNC Symbol;Acc:HGNC:30664]	No_Paralogs	protein_coding	Intron
CNVR_5188	15	53286460	53287990	DEL	15	20	60026821	Meat_and_Carcass_QTL	19626	Tridecylic_acid_content	ENSBTAG00000019062	FCHSD2	FCH and double SH3 domains 2 [Source:HGNC Symbol;Acc:HGNC:29114]	No_Paralogs	protein_coding	Intron
CNVR_5196	15	55261650	55263031	DEL	15	20	60026821	Meat_and_Carcass_QTL	19626	Tridecylic_acid_content	ENSBTAG00000020485	ARRB1	arrestin beta 1 [Source:HGNC Symbol;Acc:HGNC:711]	Paralogs	protein_coding	Intron
CNVR_5202	15	56641950	56642879	DEL	15	56004143	56998064	Meat_and_Carcass_QTL	19766	Docosahexaenoic_acid_content	ENSBTAG00000010826	C11orf30	protein EMSY [Source:RefSeq peptide;Acc:NP_001193751]	No_Paralogs	protein_coding	Intron
CNVR_5202	15	56641950	56642879	DEL	15	56004143	56998064	Meat_and_Carcass_QTL	24053	Iron_content	ENSBTAG00000010826	C11orf30	protein EMSY [Source:RefSeq peptide;Acc:NP_001193751]	No_Paralogs	protein_coding	Intron
CNVR_5202	15	56641950	56642879	DEL	15	56004143	56998064	Meat_and_Carcass_QTL	19740	Omega-3_to_omega-6_fatty_acid_ratio	ENSBTAG00000010826	C11orf30	protein EMSY [Source:RefSeq peptide;Acc:NP_001193751]	No_Paralogs	protein_coding	Intron
CNVR_5202	15	56641950	56642879	DEL	15	20	60026821	Meat_and_Carcass_QTL	19626	Tridecylic_acid_content	ENSBTAG00000010826	C11orf30	protein EMSY [Source:RefSeq peptide;Acc:NP_001193751]	No_Paralogs	protein_coding	Intron
CNVR_5204	15	57006376	57007336	DEL	15	20	60026821	Meat_and_Carcass_QTL	19626	Tridecylic_acid_content
CNVR_5206	15	57230547	57231412	DEL	15	20	60026821	Meat_and_Carcass_QTL	19626	Tridecylic_acid_content
CNVR_5207	15	57244724	57246000	DEL	15	20	60026821	Meat_and_Carcass_QTL	19626	Tridecylic_acid_content
CNVR_5210	15	57671441	57676802	DEL	15	20	60026821	Meat_and_Carcass_QTL	19626	Tridecylic_acid_content
CNVR_5215	15	57784253	57785780	DEL	15	20	60026821	Meat_and_Carcass_QTL	19626	Tridecylic_acid_content
CNVR_5216	15	57786176	57787160	DEL	15	20	60026821	Meat_and_Carcass_QTL	19626	Tridecylic_acid_content
CNVR_5225	15	58802524	58803229	DEL	15	20	60026821	Meat_and_Carcass_QTL	19626	Tridecylic_acid_content
CNVR_5226	15	58802621	58803138	DEL	15	20	60026821	Meat_and_Carcass_QTL	19626	Tridecylic_acid_content
CNVR_5227	15	59072695	59660475	DEL	15	20	60026821	Meat_and_Carcass_QTL	19626	Tridecylic_acid_content	ENSBTAG00000002117	KIF18A	kinesin family member 18A [Source:HGNC Symbol;Acc:HGNC:29441]	Paralogs	protein_coding	Entire gene
CNVR_5227	15	59072695	59660475	DEL	15	20	60026821	Meat_and_Carcass_QTL	19626	Tridecylic_acid_content	ENSBTAG00000003361	METTL15	methyltransferase like 15 [Source:HGNC Symbol;Acc:HGNC:26606]	No_Paralogs	protein_coding	Some exons
CNVR_5227	15	59072695	59660475	DEL	15	20	60026821	Meat_and_Carcass_QTL	19626	Tridecylic_acid_content	ENSBTAG00000008134	BDNF	brain derived neurotrophic factor [Source:HGNC Symbol;Acc:HGNC:1033]	Paralogs	protein_coding	Entire gene
CNVR_5228	15	59240971	59242287	DEL	15	20	60026821	Meat_and_Carcass_QTL	19626	Tridecylic_acid_content
CNVR_5230	15	59651466	59652904	DEL	15	20	60026821	Meat_and_Carcass_QTL	19626	Tridecylic_acid_content	ENSBTAG00000003361	METTL15	methyltransferase like 15 [Source:HGNC Symbol;Acc:HGNC:26606]	No_Paralogs	protein_coding	Intron
CNVR_5239	15	61408751	61410935	DEL	15	61407226	61669862	Production_QTL	22837	Average_daily_gain
CNVR_5241	15	61476751	61478107	DEL	15	61407226	61669862	Production_QTL	22837	Average_daily_gain
CNVR_5250	15	64951467	65016783	DEL	15	65006607	65990096	Meat_and_Carcass_QTL	19743	Capric_acid_content	ENSBTAG00000012846	KIAA1549L	KIAA1549 like [Source:HGNC Symbol;Acc:HGNC:24836]	Paralogs	protein_coding	Some exons
CNVR_5252	15	65280437	65281291	DEL	15	65006607	65990096	Meat_and_Carcass_QTL	19743	Capric_acid_content
CNVR_5266	15	68340901	68342400	DEL	15	67102397	75937148	Production_QTL	22798	Average_daily_gain
CNVR_5270	15	68635590	68644368	DEL	15	67102397	75937148	Production_QTL	22798	Average_daily_gain
CNVR_5272	15	68823251	68826250	DEL	15	67102397	75937148	Production_QTL	22798	Average_daily_gain
CNVR_5274	15	68908935	68909956	DEL	15	67102397	75937148	Production_QTL	22798	Average_daily_gain
CNVR_5278	15	69055365	69056905	DEL	15	67102397	75937148	Production_QTL	22798	Average_daily_gain
CNVR_5279	15	69088481	69089261	DEL	15	67102397	75937148	Production_QTL	22798	Average_daily_gain
CNVR_5279	15	69088481	69089261	DEL	15	69075420	69992123	Reproduction_QTL	22892	First_service_conception
CNVR_5280	15	69242371	69243497	DEL	15	67102397	75937148	Production_QTL	22798	Average_daily_gain
CNVR_5280	15	69242371	69243497	DEL	15	69075420	69992123	Reproduction_QTL	22892	First_service_conception
CNVR_5281	15	69288751	69300300	DEL	15	67102397	75937148	Production_QTL	22798	Average_daily_gain
CNVR_5281	15	69288751	69300300	DEL	15	69075420	69992123	Reproduction_QTL	22892	First_service_conception
CNVR_5282	15	69420674	69422057	DEL	15	67102397	75937148	Production_QTL	22798	Average_daily_gain
CNVR_5282	15	69420674	69422057	DEL	15	69075420	69992123	Reproduction_QTL	22892	First_service_conception
CNVR_5284	15	69540932	69541714	DEL	15	67102397	75937148	Production_QTL	22798	Average_daily_gain
CNVR_5284	15	69540932	69541714	DEL	15	69075420	69992123	Reproduction_QTL	22892	First_service_conception
CNVR_5289	15	70356301	70359750	DEL	15	67102397	75937148	Production_QTL	22798	Average_daily_gain
CNVR_5298	15	70894357	70896329	DEL	15	67102397	75937148	Production_QTL	22798	Average_daily_gain
CNVR_5305	15	71146959	71147704	DEL	15	67102397	75937148	Production_QTL	22798	Average_daily_gain
CNVR_5308	15	71499907	71500649	DEL	15	67102397	75937148	Production_QTL	22798	Average_daily_gain
CNVR_5309	15	71535165	71535944	DEL	15	67102397	75937148	Production_QTL	22798	Average_daily_gain
CNVR_5310	15	71761459	71762837	DEL	15	67102397	75937148	Production_QTL	22798	Average_daily_gain
CNVR_5314	15	73580654	73581701	DEL	15	67102397	75937148	Production_QTL	22798	Average_daily_gain
CNVR_5316	15	73686505	73688041	DEL	15	67102397	75937148	Production_QTL	22798	Average_daily_gain
CNVR_5339	15	78331139	78342900	DEL	15	78260345	78514319	Production_QTL	22817	Average_daily_gain
CNVR_5409	15	82591251	82603046	DEL	15	82029109	82995295	Meat_and_Carcass_Association	24707	Longissimus_muscle_area
CNVR_5411	15	82700627	82702250	DEL	15	82029109	82995295	Meat_and_Carcass_Association	24707	Longissimus_muscle_area
CNVR_5416	15	82818346	82820144	DEL	15	82029109	82995295	Meat_and_Carcass_Association	24707	Longissimus_muscle_area
CNVR_5420	15	82875751	82880500	DEL	15	82029109	82995295	Meat_and_Carcass_Association	24707	Longissimus_muscle_area
CNVR_5618	16	9610466	9620500	DEL	16	9541103	9729773	Production_QTL	22800	Average_daily_gain
CNVR_5814	16	35384151	35385916	DEL	16	35317368	35943279	Reproduction_Association	24606	Calving_ease
CNVR_5911	16	59026837	59219661	DEL	16	59118776	59419485	Production_QTL	22818	Average_daily_gain	ENSBTAG00000018303	PAPPA2	pappalysin 2 [Source:HGNC Symbol;Acc:HGNC:14615]	Paralogs	protein_coding	Some exons
CNVR_5914	16	59299715	59301382	DEL	16	59118776	59419485	Production_QTL	22818	Average_daily_gain	ENSBTAG00000018303	PAPPA2	pappalysin 2 [Source:HGNC Symbol;Acc:HGNC:14615]	Paralogs	protein_coding	Intron
CNVR_5915	16	59300066	59301382	DEL	16	59118776	59419485	Production_QTL	22818	Average_daily_gain	ENSBTAG00000018303	PAPPA2	pappalysin 2 [Source:HGNC Symbol;Acc:HGNC:14615]	Paralogs	protein_coding	Intron
CNVR_5945	16	63884490	63885055	DEL	16	63048628	63987694	Meat_and_Carcass_QTL	19733	Omega-3_unsaturated_fatty_acid_content
CNVR_6224	17	21231008	24003035	DEL	17	24002089	24987264	Meat_and_Carcass_QTL	31776	Linolenic_acid_content	ENSBTAG00000023895			No_Paralogs	pseudogene	Entire gene
CNVR_6224	17	21231008	24003035	DEL	17	23285669	23590187	Production_QTL	22819	Average_daily_gain	ENSBTAG00000023895			No_Paralogs	pseudogene	Entire gene
CNVR_6224	17	21231008	24003035	DEL	17	24002089	24987264	Meat_and_Carcass_QTL	31776	Linolenic_acid_content	ENSBTAG00000033967			Paralogs	protein_coding	Entire gene
CNVR_6224	17	21231008	24003035	DEL	17	23285669	23590187	Production_QTL	22819	Average_daily_gain	ENSBTAG00000033967			Paralogs	protein_coding	Entire gene
CNVR_6224	17	21231008	24003035	DEL	17	24002089	24987264	Meat_and_Carcass_QTL	31776	Linolenic_acid_content	ENSBTAG00000042760	U6	U6 spliceosomal RNA [Source:RFAM;Acc:RF00026]	Paralogs	snRNA	Entire gene
CNVR_6224	17	21231008	24003035	DEL	17	23285669	23590187	Production_QTL	22819	Average_daily_gain	ENSBTAG00000042760	U6	U6 spliceosomal RNA [Source:RFAM;Acc:RF00026]	Paralogs	snRNA	Entire gene
CNVR_6224	17	21231008	24003035	DEL	17	24002089	24987264	Meat_and_Carcass_QTL	31776	Linolenic_acid_content	ENSBTAG00000043885	7SK	7SK RNA [Source:RFAM;Acc:RF00100]	Paralogs	misc_RNA	Entire gene
CNVR_6224	17	21231008	24003035	DEL	17	23285669	23590187	Production_QTL	22819	Average_daily_gain	ENSBTAG00000043885	7SK	7SK RNA [Source:RFAM;Acc:RF00100]	Paralogs	misc_RNA	Entire gene
CNVR_6224	17	21231008	24003035	DEL	17	24002089	24987264	Meat_and_Carcass_QTL	31776	Linolenic_acid_content	ENSBTAG00000044703	SNORA25	Small nucleolar RNA SNORA25 [Source:RFAM;Acc:RF00402]	Paralogs	snoRNA	Entire gene
CNVR_6224	17	21231008	24003035	DEL	17	23285669	23590187	Production_QTL	22819	Average_daily_gain	ENSBTAG00000044703	SNORA25	Small nucleolar RNA SNORA25 [Source:RFAM;Acc:RF00402]	Paralogs	snoRNA	Entire gene
CNVR_6224	17	21231008	24003035	DEL	17	24002089	24987264	Meat_and_Carcass_QTL	31776	Linolenic_acid_content	ENSBTAG00000045176	U6	U6 spliceosomal RNA [Source:RFAM;Acc:RF00026]	Paralogs	snRNA	Entire gene
CNVR_6224	17	21231008	24003035	DEL	17	23285669	23590187	Production_QTL	22819	Average_daily_gain	ENSBTAG00000045176	U6	U6 spliceosomal RNA [Source:RFAM;Acc:RF00026]	Paralogs	snRNA	Entire gene
CNVR_6246	17	23579112	23580018	DEL	17	23285669	23590187	Production_QTL	22819	Average_daily_gain
CNVR_6255	17	24504833	24505964	DEL	17	24002089	24987264	Meat_and_Carcass_QTL	31776	Linolenic_acid_content
CNVR_6257	17	24635422	24636769	DEL	17	24002089	24987264	Meat_and_Carcass_QTL	31776	Linolenic_acid_content
CNVR_6261	17	24954123	25543114	DEL	17	24002089	24987264	Meat_and_Carcass_QTL	31776	Linolenic_acid_content	ENSBTAG00000019977	PCDH10		Paralogs	protein_coding	Entire gene
CNVR_6261	17	24954123	25543114	DEL	17	24002089	24987264	Meat_and_Carcass_QTL	31776	Linolenic_acid_content	ENSBTAG00000035012			Paralogs	protein_coding	Entire gene
CNVR_6261	17	24954123	25543114	DEL	17	24002089	24987264	Meat_and_Carcass_QTL	31776	Linolenic_acid_content	ENSBTAG00000036321			No_Paralogs	pseudogene	Entire gene
CNVR_6261	17	24954123	25543114	DEL	17	24002089	24987264	Meat_and_Carcass_QTL	31776	Linolenic_acid_content	ENSBTAG00000040370			Paralogs	protein_coding	Entire gene
CNVR_6261	17	24954123	25543114	DEL	17	24002089	24987264	Meat_and_Carcass_QTL	31776	Linolenic_acid_content	ENSBTAG00000046669	PRAME	preferentially expressed antigen in melanoma [Source:RefSeq peptide;Acc:NP_001071447]	Paralogs	protein_coding	Entire gene
CNVR_6304	17	28406196	28408895	DEL	17	28001895	28923132	Health_QTL	24051	Infectious_bovine_keratoconjunctivitis_susceptibility
CNVR_6305	17	28460984	28461654	DEL	17	28001895	28923132	Health_QTL	24051	Infectious_bovine_keratoconjunctivitis_susceptibility
CNVR_6306	17	28686751	28688299	DEL	17	28001895	28923132	Health_QTL	24051	Infectious_bovine_keratoconjunctivitis_susceptibility
CNVR_6307	17	28803848	28805750	DEL	17	28001895	28923132	Health_QTL	24051	Infectious_bovine_keratoconjunctivitis_susceptibility
CNVR_6433	17	41500204	41501760	DEL	17	41001273	98328886	Meat_and_Carcass_QTL	31785	trans-16-C18
CNVR_6437	17	41565956	41567250	DEL	17	41001273	98328886	Meat_and_Carcass_QTL	31785	trans-16-C18
CNVR_6440	17	41820251	41825000	DEL	17	41001273	98328886	Meat_and_Carcass_QTL	31785	trans-16-C18
CNVR_6452	17	43314901	43317834	DEL	17	41001273	98328886	Meat_and_Carcass_QTL	31785	trans-16-C18
CNVR_6453	17	43323979	43324918	DEL	17	41001273	98328886	Meat_and_Carcass_QTL	31785	trans-16-C18
CNVR_6455	17	43333751	43337000	DEL	17	41001273	98328886	Meat_and_Carcass_QTL	31785	trans-16-C18
CNVR_6466	17	44863349	44865118	DEL	17	41001273	98328886	Meat_and_Carcass_QTL	31785	trans-16-C18
CNVR_6468	17	44929930	44931471	DEL	17	41001273	98328886	Meat_and_Carcass_QTL	31785	trans-16-C18
CNVR_6470	17	45172443	45174250	DEL	17	41001273	98328886	Meat_and_Carcass_QTL	31785	trans-16-C18
CNVR_6472	17	45211353	45212601	DEL	17	41001273	98328886	Meat_and_Carcass_QTL	31785	trans-16-C18	ENSBTAG00000040336	ZNF577		Paralogs	protein_coding	Intron
CNVR_6483	17	47732899	47734087	DEL	17	41001273	98328886	Meat_and_Carcass_QTL	31785	trans-16-C18	ENSBTAG00000006468	PIWIL1	piwi-like protein 1 [Source:RefSeq peptide;Acc:NP_001302505]	Paralogs	protein_coding	Intron
CNVR_6486	17	47965411	47966350	DEL	17	41001273	98328886	Meat_and_Carcass_QTL	31785	trans-16-C18
CNVR_6487	17	48050101	48051750	DEL	17	41001273	98328886	Meat_and_Carcass_QTL	31785	trans-16-C18
CNVR_6493	17	49598016	49602000	DEL	17	41001273	98328886	Meat_and_Carcass_QTL	31785	trans-16-C18	ENSBTAG00000046256	TMEM132C	transmembrane protein 132C [Source:HGNC Symbol;Acc:HGNC:25436]	Paralogs	protein_coding	Intron
CNVR_6494	17	49638846	49640083	DEL	17	41001273	98328886	Meat_and_Carcass_QTL	31785	trans-16-C18	ENSBTAG00000046256	TMEM132C	transmembrane protein 132C [Source:HGNC Symbol;Acc:HGNC:25436]	Paralogs	protein_coding	Intron
CNVR_6496	17	50580306	51718233	CNV	17	41001273	98328886	Meat_and_Carcass_QTL	31785	trans-16-C18	ENSBTAG00000020532			Paralogs	protein_coding	Entire gene
CNVR_6496	17	50580306	51718233	CNV	17	41001273	98328886	Meat_and_Carcass_QTL	31785	trans-16-C18	ENSBTAG00000033558			Paralogs	protein_coding	Entire gene
CNVR_6496	17	50580306	51718233	CNV	17	41001273	98328886	Meat_and_Carcass_QTL	31785	trans-16-C18	ENSBTAG00000034761			Paralogs	protein_coding	Entire gene
CNVR_6496	17	50580306	51718233	CNV	17	41001273	98328886	Meat_and_Carcass_QTL	31785	trans-16-C18	ENSBTAG00000039769			Paralogs	protein_coding	Entire gene
CNVR_6496	17	50580306	51718233	CNV	17	41001273	98328886	Meat_and_Carcass_QTL	31785	trans-16-C18	ENSBTAG00000046306			Paralogs	protein_coding	Entire gene
CNVR_6496	17	50580306	51718233	CNV	17	41001273	98328886	Meat_and_Carcass_QTL	31785	trans-16-C18	ENSBTAG00000046439			Paralogs	protein_coding	Entire gene
CNVR_6496	17	50580306	51718233	CNV	17	41001273	98328886	Meat_and_Carcass_QTL	31785	trans-16-C18	ENSBTAG00000046657			Paralogs	protein_coding	Entire gene
CNVR_6496	17	50580306	51718233	CNV	17	41001273	98328886	Meat_and_Carcass_QTL	31785	trans-16-C18	ENSBTAG00000047085	PRAME	Bos taurus preferentially expressed antigen in melanoma	Paralogs	protein_coding	Entire gene
CNVR_6496	17	50580306	51718233	CNV	17	41001273	98328886	Meat_and_Carcass_QTL	31785	trans-16-C18	ENSBTAG00000047597			Paralogs	protein_coding	Entire gene
CNVR_6497	17	50610906	50836379	CNV	17	41001273	98328886	Meat_and_Carcass_QTL	31785	trans-16-C18	ENSBTAG00000046439			Paralogs	protein_coding	Entire gene
CNVR_6512	17	51605251	51667750	CNV	17	41001273	98328886	Meat_and_Carcass_QTL	31785	trans-16-C18	ENSBTAG00000034761			Paralogs	protein_coding	Entire gene
CNVR_6516	17	51715716	51720014	DEL	17	41001273	98328886	Meat_and_Carcass_QTL	31785	trans-16-C18
CNVR_6522	17	52637649	52639520	DEL	17	41001273	98328886	Meat_and_Carcass_QTL	31785	trans-16-C18	ENSBTAG00000006626	TMEM132B	transmembrane protein 132B [Source:HGNC Symbol;Acc:HGNC:29397]	Paralogs	protein_coding	Intron
CNVR_6524	17	52851955	52853433	DEL	17	41001273	98328886	Meat_and_Carcass_QTL	31785	trans-16-C18
CNVR_6527	17	53814751	53822250	DEL	17	41001273	98328886	Meat_and_Carcass_QTL	31785	trans-16-C18
CNVR_6528	17	53859965	53898636	DEL	17	41001273	98328886	Meat_and_Carcass_QTL	31785	trans-16-C18
CNVR_6541	17	57596483	57650196	DEL	17	41001273	98328886	Meat_and_Carcass_QTL	31785	trans-16-C18	ENSBTAG00000001164	ACAD10	acyl-CoA dehydrogenase family member 10 [Source:HGNC Symbol;Acc:HGNC:21597]	Paralogs	protein_coding	Some exons
CNVR_6545	17	58577614	58579096	DEL	17	41001273	98328886	Meat_and_Carcass_QTL	31785	trans-16-C18
CNVR_6546	17	58587251	58591750	DEL	17	41001273	98328886	Meat_and_Carcass_QTL	31785	trans-16-C18
CNVR_6547	17	58616905	58618005	DEL	17	41001273	98328886	Meat_and_Carcass_QTL	31785	trans-16-C18
CNVR_6549	17	58907532	58908646	DEL	17	41001273	98328886	Meat_and_Carcass_QTL	31785	trans-16-C18
CNVR_6560	17	61332416	61333579	DEL	17	41001273	98328886	Meat_and_Carcass_QTL	31785	trans-16-C18
CNVR_6585	17	70098901	70121700	DEL	17	41001273	98328886	Meat_and_Carcass_QTL	31785	trans-16-C18
CNVR_6587	17	70349975	70350833	DEL	17	41001273	98328886	Meat_and_Carcass_QTL	31785	trans-16-C18
CNVR_6589	17	70642482	70643250	DEL	17	41001273	98328886	Meat_and_Carcass_QTL	31785	trans-16-C18	ENSBTAG00000017738	EMID1	EMI domain-containing protein 1 isoform 2 precursor [Source:RefSeq peptide;Acc:NP_001265583]	Paralogs	protein_coding	Some exons
CNVR_6602	17	72514751	72532500	DEL	17	41001273	98328886	Meat_and_Carcass_QTL	31785	trans-16-C18	ENSBTAG00000001295	DEPDC5	DEP domain containing 5 [Source:HGNC Symbol;Acc:HGNC:18423]	No_Paralogs	protein_coding	Some exons
CNVR_6607	17	72818788	72930925	DEL	17	41001273	98328886	Meat_and_Carcass_QTL	31785	trans-16-C18	ENSBTAG00000031160			Paralogs	protein_coding	Some exons
CNVR_6607	17	72818788	72930925	DEL	17	41001273	98328886	Meat_and_Carcass_QTL	31785	trans-16-C18	ENSBTAG00000039237			Paralogs	protein_coding	Entire gene
CNVR_6607	17	72818788	72930925	DEL	17	41001273	98328886	Meat_and_Carcass_QTL	31785	trans-16-C18	ENSBTAG00000045810			No_Paralogs	pseudogene	Entire gene
CNVR_6607	17	72818788	72930925	DEL	17	41001273	98328886	Meat_and_Carcass_QTL	31785	trans-16-C18	ENSBTAG00000047529			Paralogs	protein_coding	Entire gene
CNVR_6607	17	72818788	72930925	DEL	17	41001273	98328886	Meat_and_Carcass_QTL	31785	trans-16-C18	ENSBTAG00000047986			Paralogs	protein_coding	Entire gene
CNVR_6609	17	72840078	72840791	DEL	17	41001273	98328886	Meat_and_Carcass_QTL	31785	trans-16-C18	ENSBTAG00000031160			Paralogs	protein_coding	Intron
CNVR_6614	17	72860964	72874857	DEL	17	41001273	98328886	Meat_and_Carcass_QTL	31785	trans-16-C18	ENSBTAG00000031160			Paralogs	protein_coding	Intron
CNVR_6614	17	72860964	72874857	DEL	17	41001273	98328886	Meat_and_Carcass_QTL	31785	trans-16-C18	ENSBTAG00000039237			Paralogs	protein_coding	Entire gene
CNVR_6618	17	72924500	72960714	DEL	17	41001273	98328886	Meat_and_Carcass_QTL	31785	trans-16-C18	ENSBTAG00000031160			Paralogs	protein_coding	Intron
CNVR_6621	17	73026450	73027413	DEL	17	41001273	98328886	Meat_and_Carcass_QTL	31785	trans-16-C18	ENSBTAG00000031160			Paralogs	protein_coding	Intron
CNVR_6631	17	73473129	73474844	DEL	17	41001273	98328886	Meat_and_Carcass_QTL	31785	trans-16-C18
CNVR_6635	17	74649597	74650380	DEL	17	41001273	98328886	Meat_and_Carcass_QTL	31785	trans-16-C18
CNVR_6636	17	74660800	74661733	DEL	17	41001273	98328886	Meat_and_Carcass_QTL	31785	trans-16-C18
CNVR_6771	18	23176584	23184225	DEL	18	23025804	23363031	Production_Association	24761	Body_weight_(weaning)
CNVR_6909	18	46505707	46506479	DEL	18	46033080	46994322	Meat_and_Carcass_QTL	24061	Zinc_content
CNVR_6909	18	46505707	46506479	DEL	18	46033080	46994322	Meat_and_Carcass_Association	24674	Marbling_score
CNVR_6987	18	57566026	57570546	DUP|DEL	18	56642741	61182535	Reproduction_QTL	30542	Stillbirth
CNVR_6989	18	57568586	57570600	DEL	18	56642741	61182535	Reproduction_QTL	30542	Stillbirth
CNVR_6991	18	57651737	57731735	DEL	18	56642741	61182535	Reproduction_QTL	30542	Stillbirth	ENSBTAG00000037699			Paralogs	protein_coding	3' UTR
CNVR_6991	18	57651737	57731735	DEL	18	56642741	61182535	Reproduction_QTL	30542	Stillbirth	ENSBTAG00000038024	SIGLECL1	SIGLEC family like 1 [Source:HGNC Symbol;Acc:HGNC:26856]	Paralogs	protein_coding	Some exons
CNVR_7005	18	58284485	58285067	DEL	18	56642741	61182535	Reproduction_QTL	30542	Stillbirth
CNVR_7024	18	59163599	59367219	DEL	18	56642741	61182535	Reproduction_QTL	30542	Stillbirth	ENSBTAG00000037440			Paralogs	protein_coding	Entire gene
CNVR_7024	18	59163599	59367219	DEL	18	56642741	61182535	Reproduction_QTL	30542	Stillbirth	ENSBTAG00000045571	CDK4		Paralogs	protein_coding	Entire gene
CNVR_7024	18	59163599	59367219	DEL	18	56642741	61182535	Reproduction_QTL	30542	Stillbirth	ENSBTAG00000047712			No_Paralogs	processed_pseudogene	Entire gene
CNVR_7034	18	59684042	59983585	DEL	18	56642741	61182535	Reproduction_QTL	30542	Stillbirth	ENSBTAG00000015899			Paralogs	protein_coding	Entire gene
CNVR_7034	18	59684042	59983585	DEL	18	56642741	61182535	Reproduction_QTL	30542	Stillbirth	ENSBTAG00000021433			Paralogs	protein_coding	Entire gene
CNVR_7034	18	59684042	59983585	DEL	18	56642741	61182535	Reproduction_QTL	30542	Stillbirth	ENSBTAG00000040411			Paralogs	protein_coding	Entire gene
CNVR_7047	18	60070310	60071078	DEL	18	56642741	61182535	Reproduction_QTL	30542	Stillbirth	ENSBTAG00000011844			Paralogs	protein_coding	Some exons
CNVR_7053	18	60390751	60392115	DEL	18	56642741	61182535	Reproduction_QTL	30542	Stillbirth
CNVR_7075	18	60870598	60974512	DEL	18	56642741	61182535	Reproduction_QTL	30542	Stillbirth	ENSBTAG00000038755			Paralogs	protein_coding	Some exons
CNVR_7075	18	60870598	60974512	DEL	18	56642741	61182535	Reproduction_QTL	30542	Stillbirth	ENSBTAG00000045581			Paralogs	protein_coding	5' UTR
CNVR_7387	19	30324651	30325638	DEL	19	28738511	46968644	Meat_and_Carcass_QTL	22873	Intramuscular_fat
CNVR_7399	19	35080319	35081193	DEL	19	28738511	46968644	Meat_and_Carcass_QTL	22873	Intramuscular_fat	ENSBTAG00000006520	MYO15A	myosin XVA [Source:HGNC Symbol;Acc:HGNC:7594]	Paralogs	protein_coding	Some exons
CNVR_7402	19	35923251	35947750	DEL	19	28738511	46968644	Meat_and_Carcass_QTL	22873	Intramuscular_fat
CNVR_7408	19	37214111	37214876	DEL	19	28738511	46968644	Meat_and_Carcass_QTL	22873	Intramuscular_fat	ENSBTAG00000019498	ITGA3	Integrin alpha-3 Integrin alpha-3 heavy chain Integrin alpha-3 light chain [Source:UniProtKB/Swiss-Prot;Acc:F1MMS9]	Paralogs	protein_coding	Intron
CNVR_7408	19	37214111	37214876	DEL	19	37035051	37994541	Meat_and_Carcass_QTL	19711	Lignoceric_acid_content	ENSBTAG00000019498	ITGA3	Integrin alpha-3 Integrin alpha-3 heavy chain Integrin alpha-3 light chain [Source:UniProtKB/Swiss-Prot;Acc:F1MMS9]	Paralogs	protein_coding	Intron
CNVR_7417	19	41129245	41130273	DEL	19	28738511	46968644	Meat_and_Carcass_QTL	22873	Intramuscular_fat
CNVR_7420	19	41874711	41876606	DEL	19	28738511	46968644	Meat_and_Carcass_QTL	22873	Intramuscular_fat
CNVR_7420	19	41874711	41876606	DEL	19	41875509	41875585	Milk_Association	25650	Milk_yield_(daughter_deviation)_
CNVR_7424	19	42195001	42196354	DEL	19	28738511	46968644	Meat_and_Carcass_QTL	22873	Intramuscular_fat
CNVR_7425	19	42197903	42198706	DEL	19	28738511	46968644	Meat_and_Carcass_QTL	22873	Intramuscular_fat
CNVR_7429	19	42587572	42588331	DEL	19	28738511	46968644	Meat_and_Carcass_QTL	22873	Intramuscular_fat
CNVR_7445	19	43877113	43902008	DEL	19	28738511	46968644	Meat_and_Carcass_QTL	22873	Intramuscular_fat	ENSBTAG00000030306	U2	U2 spliceosomal RNA [Source:RFAM;Acc:RF00004]	Paralogs	snRNA	Entire gene
CNVR_7445	19	43877113	43902008	DEL	19	28738511	46968644	Meat_and_Carcass_QTL	22873	Intramuscular_fat	ENSBTAG00000045916	U2	U2 spliceosomal RNA [Source:RFAM;Acc:RF00004]	Paralogs	snRNA	Entire gene
CNVR_7445	19	43877113	43902008	DEL	19	28738511	46968644	Meat_and_Carcass_QTL	22873	Intramuscular_fat	ENSBTAG00000048183	U2	U2 spliceosomal RNA [Source:RFAM;Acc:RF00004]	Paralogs	snRNA	Entire gene
CNVR_7453	19	43950988	43954342	DEL	19	28738511	46968644	Meat_and_Carcass_QTL	22873	Intramuscular_fat
CNVR_7454	19	43957251	43975750	DEL	19	28738511	46968644	Meat_and_Carcass_QTL	22873	Intramuscular_fat
CNVR_7466	19	45605251	45612500	DEL	19	28738511	46968644	Meat_and_Carcass_QTL	22873	Intramuscular_fat
CNVR_7467	19	45668907	45669674	DEL	19	28738511	46968644	Meat_and_Carcass_QTL	22873	Intramuscular_fat
CNVR_7837	2	38037694	38039323	DEL	2	38014729	38525474	Meat_and_Carcass_Association	24690	Longissimus_muscle_area	ENSBTAG00000004267	CCDC148		No_Paralogs	protein_coding	Intron
CNVR_7859	2	41098362	41099200	DEL	2	41000191	41987155	Reproduction_QTL	22901	Heifer_pregnancy
CNVR_7860	2	41098581	41099153	DEL	2	41000191	41987155	Reproduction_QTL	22901	Heifer_pregnancy
CNVR_7862	2	41494398	41494958	DUP	2	41000191	41987155	Reproduction_QTL	22901	Heifer_pregnancy
CNVR_7865	2	41740624	41741361	DEL	2	41000191	41987155	Reproduction_QTL	22901	Heifer_pregnancy
CNVR_7869	2	41824541	41825229	DEL	2	41000191	41987155	Reproduction_QTL	22901	Heifer_pregnancy	ENSBTAG00000005562	GALNT13	polypeptide N-acetylgalactosaminyltransferase 13 [Source:HGNC Symbol;Acc:HGNC:23242]	Paralogs	protein_coding	Intron
CNVR_7918	2	49101072	49102542	DEL	2	49095661	49943710	Meat_and_Carcass_QTL	19708	Lignoceric_acid_content
CNVR_7918	2	49101072	49102542	DEL	2	49095661	49943710	Meat_and_Carcass_QTL	19774	Lignoceric_acid_content
CNVR_7920	2	49191928	49192656	DEL	2	49095661	49943710	Meat_and_Carcass_QTL	19708	Lignoceric_acid_content
CNVR_7920	2	49191928	49192656	DEL	2	49095661	49943710	Meat_and_Carcass_QTL	19774	Lignoceric_acid_content
CNVR_8304	2	103238401	103242594	DEL	2	103006806	103995601	Meat_and_Carcass_QTL	24057	Iron_content
CNVR_8305	2	103373681	103376000	DEL	2	103006806	103995601	Meat_and_Carcass_QTL	24057	Iron_content
CNVR_8412	2	123756992	123760500	DEL	2	123152276	123990664	Meat_and_Carcass_QTL	24068	Zinc_content
CNVR_8462	2	132487201	132488100	DEL	2	132028943	132965033	Meat_and_Carcass_QTL	19709	Lignoceric_acid_content	ENSBTAG00000018656	HP1BP3	heterochromatin protein 1 binding protein 3 [Source:HGNC Symbol;Acc:HGNC:24973]	No_Paralogs	protein_coding	Intron
CNVR_8523	20	4420339	4421601	DEL	20	4043933	4989460	Production_Association	24737	Body_weight_(weaning)
CNVR_8523	20	4420339	4421601	DEL	20	4043933	4989460	Production_Association	24738	Body_weight_(weaning)
CNVR_8523	20	4420339	4421601	DEL	20	4043933	4989460	Production_Association	24739	Body_weight_(weaning)
CNVR_8523	20	4420339	4421601	DEL	20	4043933	4989460	Production_Association	24740	Body_weight_(weaning)
CNVR_8523	20	4420339	4421601	DEL	20	4043933	4989460	Meat_and_Carcass_Association	24777	Yield_grade
CNVR_8523	20	4420339	4421601	DEL	20	4043933	4989460	Production_Association	24805	Body_weight_(yearling)
CNVR_8523	20	4420339	4421601	DEL	20	4043933	4989460	Production_Association	24806	Body_weight_(yearling)
CNVR_8523	20	4420339	4421601	DEL	20	4043933	4989460	Production_Association	24807	Body_weight_(yearling)
CNVR_8523	20	4420339	4421601	DEL	20	4043933	4989460	Production_Association	24808	Body_weight_(yearling)
CNVR_8523	20	4420339	4421601	DEL	20	4043933	4989460	Production_Association	24550	Body_weight_(birth)
CNVR_8523	20	4420339	4421601	DEL	20	4043933	4989460	Production_Association	24551	Body_weight_(birth)
CNVR_8523	20	4420339	4421601	DEL	20	4043933	4989460	Production_Association	24552	Body_weight_(birth)
CNVR_8523	20	4420339	4421601	DEL	20	4043933	4989460	Production_Association	24553	Body_weight_(birth)
CNVR_8523	20	4420339	4421601	DEL	20	4043933	4989460	Reproduction_Association	24583	Calving_ease
CNVR_8523	20	4420339	4421601	DEL	20	4043933	4989460	Reproduction_Association	24584	Calving_ease
CNVR_8523	20	4420339	4421601	DEL	20	4043933	4989460	Reproduction_Association	24585	Calving_ease
CNVR_8523	20	4420339	4421601	DEL	20	4043933	4989460	Reproduction_Association	24612	Calving_ease
CNVR_8523	20	4420339	4421601	DEL	20	4043933	4989460	Meat_and_Carcass_Association	24639	Carcass_weight
CNVR_8523	20	4420339	4421601	DEL	20	4043933	4989460	Meat_and_Carcass_Association	24640	Carcass_weight
CNVR_8523	20	4420339	4421601	DEL	20	4043933	4989460	Meat_and_Carcass_Association	24641	Carcass_weight
CNVR_8523	20	4420339	4421601	DEL	20	4043933	4989460	Meat_and_Carcass_Association	24655	Fat_thickness_at_the_12th_rib
CNVR_8523	20	4420339	4421601	DEL	20	4043933	4989460	Production_Association	24687	Body_weight_(mature)
CNVR_8560	20	11242801	11246500	DEL	20	11038214	11821341	Meat_and_Carcass_Association	16049	Longissimus_muscle_area
CNVR_8560	20	11242801	11246500	DEL	20	11139158	11310896	Meat_and_Carcass_QTL	23038	Longissimus_muscle_area
CNVR_8609	20	17606943	17608400	DEL	20	17078414	17986264	Health_QTL	31192	Heat_tolerance
CNVR_8610	20	18306806	18309326	DEL	20	18258856	18498959	Meat_and_Carcass_QTL	22854	Longissimus_muscle_area	ENSBTAG00000021607	NDUFAF2	Bos taurus NADH dehydrogenase	No_Paralogs	protein_coding	Intron
CNVR_8817	20	46256497	46262750	DEL	20	46178647	52998234	Health_Association	19041	Somatic_cell_score
CNVR_8818	20	46270033	52092102	DEL	20	46178647	52998234	Health_Association	19041	Somatic_cell_score	ENSBTAG00000002845	CDH10	cadherin 10 [Source:HGNC Symbol;Acc:HGNC:1749]	Paralogs	protein_coding	Entire gene
CNVR_8818	20	46270033	52092102	DEL	20	50984975	51085572	Milk_Association	35087	Milk_pentadecylic_acid_percentage	ENSBTAG00000002845	CDH10	cadherin 10 [Source:HGNC Symbol;Acc:HGNC:1749]	Paralogs	protein_coding	Entire gene
CNVR_8818	20	46270033	52092102	DEL	20	46178647	52998234	Health_Association	19041	Somatic_cell_score	ENSBTAG00000018234	CDH9	cadherin 9 [Source:HGNC Symbol;Acc:HGNC:1768]	Paralogs	protein_coding	Entire gene
CNVR_8818	20	46270033	52092102	DEL	20	50984975	51085572	Milk_Association	35087	Milk_pentadecylic_acid_percentage	ENSBTAG00000018234	CDH9	cadherin 9 [Source:HGNC Symbol;Acc:HGNC:1768]	Paralogs	protein_coding	Entire gene
CNVR_8818	20	46270033	52092102	DEL	20	46178647	52998234	Health_Association	19041	Somatic_cell_score	ENSBTAG00000025893	CDH12	cadherin 12 [Source:HGNC Symbol;Acc:HGNC:1751]	Paralogs	protein_coding	Entire gene
CNVR_8818	20	46270033	52092102	DEL	20	50984975	51085572	Milk_Association	35087	Milk_pentadecylic_acid_percentage	ENSBTAG00000025893	CDH12	cadherin 12 [Source:HGNC Symbol;Acc:HGNC:1751]	Paralogs	protein_coding	Entire gene
CNVR_8818	20	46270033	52092102	DEL	20	46178647	52998234	Health_Association	19041	Somatic_cell_score	ENSBTAG00000042459	U11	U11 spliceosomal RNA [Source:RFAM;Acc:RF00548]	Paralogs	snRNA	Entire gene
CNVR_8818	20	46270033	52092102	DEL	20	50984975	51085572	Milk_Association	35087	Milk_pentadecylic_acid_percentage	ENSBTAG00000042459	U11	U11 spliceosomal RNA [Source:RFAM;Acc:RF00548]	Paralogs	snRNA	Entire gene
CNVR_8818	20	46270033	52092102	DEL	20	46178647	52998234	Health_Association	19041	Somatic_cell_score	ENSBTAG00000045813			Paralogs	protein_coding	Entire gene
CNVR_8818	20	46270033	52092102	DEL	20	50984975	51085572	Milk_Association	35087	Milk_pentadecylic_acid_percentage	ENSBTAG00000045813			Paralogs	protein_coding	Entire gene
CNVR_8818	20	46270033	52092102	DEL	20	46178647	52998234	Health_Association	19041	Somatic_cell_score	ENSBTAG00000048105			Paralogs	protein_coding	Entire gene
CNVR_8818	20	46270033	52092102	DEL	20	50984975	51085572	Milk_Association	35087	Milk_pentadecylic_acid_percentage	ENSBTAG00000048105			Paralogs	protein_coding	Entire gene
CNVR_8824	20	46974668	46975392	DEL	20	46178647	52998234	Health_Association	19041	Somatic_cell_score
CNVR_8827	20	47059680	47060864	DEL	20	46178647	52998234	Health_Association	19041	Somatic_cell_score
CNVR_8833	20	47289524	47290175	DEL	20	46178647	52998234	Health_Association	19041	Somatic_cell_score
CNVR_8842	20	47991805	47992940	DEL	20	46178647	52998234	Health_Association	19041	Somatic_cell_score	ENSBTAG00000045813			Paralogs	protein_coding	Entire gene
CNVR_8845	20	48091501	48092904	DEL	20	46178647	52998234	Health_Association	19041	Somatic_cell_score
CNVR_8852	20	48588509	48589887	DEL	20	46178647	52998234	Health_Association	19041	Somatic_cell_score
CNVR_8854	20	48649501	48653250	DEL	20	46178647	52998234	Health_Association	19041	Somatic_cell_score
CNVR_8856	20	48818210	48820800	DEL	20	46178647	52998234	Health_Association	19041	Somatic_cell_score
CNVR_8860	20	49513747	49522250	DEL	20	46178647	52998234	Health_Association	19041	Somatic_cell_score
CNVR_8861	20	49593741	49596250	DEL	20	46178647	52998234	Health_Association	19041	Somatic_cell_score
CNVR_8869	20	49889146	49889650	DEL	20	46178647	52998234	Health_Association	19041	Somatic_cell_score
CNVR_8875	20	50318448	50319209	DEL	20	46178647	52998234	Health_Association	19041	Somatic_cell_score
CNVR_8882	20	50833113	50833822	DEL	20	46178647	52998234	Health_Association	19041	Somatic_cell_score
CNVR_8889	20	51090065	51090640	DEL	20	46178647	52998234	Health_Association	19041	Somatic_cell_score
CNVR_8893	20	51914603	52438673	DEL	20	46178647	52998234	Health_Association	19041	Somatic_cell_score
CNVR_8894	20	52070114	52071175	DEL	20	46178647	52998234	Health_Association	19041	Somatic_cell_score
CNVR_8895	20	52266202	52267750	DEL	20	46178647	52998234	Health_Association	19041	Somatic_cell_score
CNVR_8897	20	52647501	52653000	DEL	20	46178647	52998234	Health_Association	19041	Somatic_cell_score
CNVR_9143	21	7062197	7063079	DEL	21	5335492	15789785	Production_QTL	22762	Body_weight_(birth)	ENSBTAG00000010649	MEF2A	myocyte enhancer factor 2A [Source:HGNC Symbol;Acc:HGNC:6993]	Paralogs	protein_coding	Intron
CNVR_9154	21	8615425	8616248	DEL	21	5335492	15789785	Production_QTL	22762	Body_weight_(birth)
CNVR_9155	21	9056001	9059500	DEL	21	5335492	15789785	Production_QTL	22762	Body_weight_(birth)
CNVR_9156	21	9070376	9072500	DEL	21	5335492	15789785	Production_QTL	22762	Body_weight_(birth)
CNVR_9158	21	9394730	9396722	DEL	21	5335492	15789785	Production_QTL	22762	Body_weight_(birth)
CNVR_9159	21	9421201	9422036	DEL	21	5335492	15789785	Production_QTL	22762	Body_weight_(birth)
CNVR_9160	21	9421430	9422029	DEL	21	5335492	15789785	Production_QTL	22762	Body_weight_(birth)
CNVR_9173	21	11910751	11919600	DEL	21	5335492	15789785	Production_QTL	22762	Body_weight_(birth)
CNVR_9175	21	12313469	12314238	DEL	21	5335492	15789785	Production_QTL	22762	Body_weight_(birth)
CNVR_9180	21	13560745	13563877	DEL	21	5335492	15789785	Production_QTL	22762	Body_weight_(birth)
CNVR_9181	21	13571495	13572495	DEL	21	5335492	15789785	Production_QTL	22762	Body_weight_(birth)
CNVR_9182	21	13601463	13602589	DEL	21	5335492	15789785	Production_QTL	22762	Body_weight_(birth)
CNVR_9183	21	13650902	13651653	DEL	21	5335492	15789785	Production_QTL	22762	Body_weight_(birth)
CNVR_9184	21	13651023	13651587	DEL	21	5335492	15789785	Production_QTL	22762	Body_weight_(birth)
CNVR_9186	21	14237745	14238611	DEL	21	5335492	15789785	Production_QTL	22762	Body_weight_(birth)
CNVR_9193	21	15051601	15054265	DEL	21	5335492	15789785	Production_QTL	22762	Body_weight_(birth)
CNVR_9219	21	18073941	18074431	DEL	21	18012172	18975984	Health_QTL	24037	Infectious_bovine_keratoconjunctivitis_susceptibility
CNVR_9230	21	20069270	20676469	CNV	21	20003050	20990602	Production_Association	24555	Body_weight_(birth)	ENSBTAG00000001308			Paralogs	protein_coding	Entire gene
CNVR_9230	21	20069270	20676469	CNV	21	20003050	20990602	Production_Association	24555	Body_weight_(birth)	ENSBTAG00000001526			Paralogs	protein_coding	Entire gene
CNVR_9230	21	20069270	20676469	CNV	21	20003050	20990602	Production_Association	24555	Body_weight_(birth)	ENSBTAG00000002786			Paralogs	protein_coding	Entire gene
CNVR_9230	21	20069270	20676469	CNV	21	20003050	20990602	Production_Association	24555	Body_weight_(birth)	ENSBTAG00000004339			Paralogs	protein_coding	Entire gene
CNVR_9230	21	20069270	20676469	CNV	21	20003050	20990602	Production_Association	24555	Body_weight_(birth)	ENSBTAG00000012326			Paralogs	protein_coding	Entire gene
CNVR_9230	21	20069270	20676469	CNV	21	20003050	20990602	Production_Association	24555	Body_weight_(birth)	ENSBTAG00000036082			Paralogs	protein_coding	Entire gene
CNVR_9230	21	20069270	20676469	CNV	21	20003050	20990602	Production_Association	24555	Body_weight_(birth)	ENSBTAG00000038494			Paralogs	protein_coding	Entire gene
CNVR_9230	21	20069270	20676469	CNV	21	20003050	20990602	Production_Association	24555	Body_weight_(birth)	ENSBTAG00000040580			Paralogs	protein_coding	Entire gene
CNVR_9230	21	20069270	20676469	CNV	21	20003050	20990602	Production_Association	24555	Body_weight_(birth)	ENSBTAG00000045929			Paralogs	protein_coding	Entire gene
CNVR_9230	21	20069270	20676469	CNV	21	20003050	20990602	Production_Association	24555	Body_weight_(birth)	ENSBTAG00000046377			Paralogs	protein_coding	Entire gene
CNVR_9230	21	20069270	20676469	CNV	21	20003050	20990602	Production_Association	24555	Body_weight_(birth)	ENSBTAG00000046412			Paralogs	protein_coding	Entire gene
CNVR_9230	21	20069270	20676469	CNV	21	20003050	20990602	Production_Association	24555	Body_weight_(birth)	ENSBTAG00000046591			No_Paralogs	pseudogene	Entire gene
CNVR_9230	21	20069270	20676469	CNV	21	20003050	20990602	Production_Association	24555	Body_weight_(birth)	ENSBTAG00000047729			No_Paralogs	protein_coding	Entire gene
CNVR_9248	21	20322276	20323111	DEL	21	20003050	20990602	Production_Association	24555	Body_weight_(birth)
CNVR_9250	21	20387385	20388557	DEL	21	20003050	20990602	Production_Association	24555	Body_weight_(birth)
CNVR_9381	21	42571196	42572025	DEL	21	42051380	42835553	Health_QTL	31193	Cold_tolerance	ENSBTAG00000044121	NUBPL	nucleotide binding protein like [Source:HGNC Symbol;Acc:HGNC:20278]	Paralogs	protein_coding	Intron
CNVR_9385	21	43994722	43995484	DEL	21	43096903	44765704	Reproduction_QTL	30556	Calving_index
CNVR_9390	21	44647801	44648823	DEL	21	43096903	44765704	Reproduction_QTL	30556	Calving_index
CNVR_9648	22	10766427	10767430	DEL	22	10039544	10998835	Health_QTL	31194	Heat_tolerance
CNVR_9995	23	10249324	10249817	DEL	23	9258332	10558420	Meat_and_Carcass_Association	15264	Intramuscular_fat
CNVR_9997	23	10355866	10356742	DEL	23	9258332	10558420	Meat_and_Carcass_Association	15264	Intramuscular_fat	ENSBTAG00000020595	KCTD20	potassium channel tetramerization domain containing 20 [Source:HGNC Symbol;Acc:HGNC:21052]	Paralogs	protein_coding	Intron
CNVR_10000	23	10432553	10432976	DEL	23	9258332	10558420	Meat_and_Carcass_Association	15264	Intramuscular_fat	ENSBTAG00000011126	STK38	serine/threonine-protein kinase 38 [Source:RefSeq peptide;Acc:NP_001075071]	Paralogs	protein_coding	Intron
CNVR_10026	23	17866625	21861674	CNV	23	21023960	21977581	Health_Association	19995	Complement_hemolytic_activity	ENSBTAG00000000322	CD2AP	CD2 associated protein [Source:HGNC Symbol;Acc:HGNC:14258]	Paralogs	protein_coding	Entire gene
CNVR_10026	23	17866625	21861674	CNV	23	21023960	21977581	Health_Association	19986	Somatic_cell_score	ENSBTAG00000000322	CD2AP	CD2 associated protein [Source:HGNC Symbol;Acc:HGNC:14258]	Paralogs	protein_coding	Entire gene
CNVR_10026	23	17866625	21861674	CNV	23	21023960	21977581	Milk_Association	19984	305-day_milk_yield	ENSBTAG00000000322	CD2AP	CD2 associated protein [Source:HGNC Symbol;Acc:HGNC:14258]	Paralogs	protein_coding	Entire gene
CNVR_10026	23	17866625	21861674	CNV	23	21023960	21977581	Milk_Association	19985	Milk_protein_percentage	ENSBTAG00000000322	CD2AP	CD2 associated protein [Source:HGNC Symbol;Acc:HGNC:14258]	Paralogs	protein_coding	Entire gene
CNVR_10026	23	17866625	21861674	CNV	23	21023960	21977581	Health_Association	19995	Complement_hemolytic_activity	ENSBTAG00000000778	HSP90AB1	heat shock protein 90 alpha family class B member 1 [Source:HGNC Symbol;Acc:HGNC:5258]	Paralogs	protein_coding	Entire gene
CNVR_10026	23	17866625	21861674	CNV	23	21023960	21977581	Health_Association	19986	Somatic_cell_score	ENSBTAG00000000778	HSP90AB1	heat shock protein 90 alpha family class B member 1 [Source:HGNC Symbol;Acc:HGNC:5258]	Paralogs	protein_coding	Entire gene
CNVR_10026	23	17866625	21861674	CNV	23	21023960	21977581	Milk_Association	19984	305-day_milk_yield	ENSBTAG00000000778	HSP90AB1	heat shock protein 90 alpha family class B member 1 [Source:HGNC Symbol;Acc:HGNC:5258]	Paralogs	protein_coding	Entire gene
CNVR_10026	23	17866625	21861674	CNV	23	21023960	21977581	Milk_Association	19985	Milk_protein_percentage	ENSBTAG00000000778	HSP90AB1	heat shock protein 90 alpha family class B member 1 [Source:HGNC Symbol;Acc:HGNC:5258]	Paralogs	protein_coding	Entire gene
CNVR_10026	23	17866625	21861674	CNV	23	21023960	21977581	Health_Association	19995	Complement_hemolytic_activity	ENSBTAG00000002934	ADGRF4	adhesion G protein-coupled receptor F4 [Source:HGNC Symbol;Acc:HGNC:19011]	Paralogs	protein_coding	Entire gene
CNVR_10026	23	17866625	21861674	CNV	23	21023960	21977581	Health_Association	19986	Somatic_cell_score	ENSBTAG00000002934	ADGRF4	adhesion G protein-coupled receptor F4 [Source:HGNC Symbol;Acc:HGNC:19011]	Paralogs	protein_coding	Entire gene
CNVR_10026	23	17866625	21861674	CNV	23	21023960	21977581	Milk_Association	19984	305-day_milk_yield	ENSBTAG00000002934	ADGRF4	adhesion G protein-coupled receptor F4 [Source:HGNC Symbol;Acc:HGNC:19011]	Paralogs	protein_coding	Entire gene
CNVR_10026	23	17866625	21861674	CNV	23	21023960	21977581	Milk_Association	19985	Milk_protein_percentage	ENSBTAG00000002934	ADGRF4	adhesion G protein-coupled receptor F4 [Source:HGNC Symbol;Acc:HGNC:19011]	Paralogs	protein_coding	Entire gene
CNVR_10026	23	17866625	21861674	CNV	23	21023960	21977581	Health_Association	19995	Complement_hemolytic_activity	ENSBTAG00000003499	ENPP4	ectonucleotide pyrophosphatase/phosphodiesterase 4	Paralogs	protein_coding	Entire gene
CNVR_10026	23	17866625	21861674	CNV	23	21023960	21977581	Health_Association	19986	Somatic_cell_score	ENSBTAG00000003499	ENPP4	ectonucleotide pyrophosphatase/phosphodiesterase 4	Paralogs	protein_coding	Entire gene
CNVR_10026	23	17866625	21861674	CNV	23	21023960	21977581	Milk_Association	19984	305-day_milk_yield	ENSBTAG00000003499	ENPP4	ectonucleotide pyrophosphatase/phosphodiesterase 4	Paralogs	protein_coding	Entire gene
CNVR_10026	23	17866625	21861674	CNV	23	21023960	21977581	Milk_Association	19985	Milk_protein_percentage	ENSBTAG00000003499	ENPP4	ectonucleotide pyrophosphatase/phosphodiesterase 4	Paralogs	protein_coding	Entire gene
CNVR_10026	23	17866625	21861674	CNV	23	21023960	21977581	Health_Association	19995	Complement_hemolytic_activity	ENSBTAG00000003632	CYP39A1	cytochrome P450 family 39 subfamily A member 1 [Source:HGNC Symbol;Acc:HGNC:17449]	Paralogs	protein_coding	Entire gene
CNVR_10026	23	17866625	21861674	CNV	23	21023960	21977581	Health_Association	19986	Somatic_cell_score	ENSBTAG00000003632	CYP39A1	cytochrome P450 family 39 subfamily A member 1 [Source:HGNC Symbol;Acc:HGNC:17449]	Paralogs	protein_coding	Entire gene
CNVR_10026	23	17866625	21861674	CNV	23	21023960	21977581	Milk_Association	19984	305-day_milk_yield	ENSBTAG00000003632	CYP39A1	cytochrome P450 family 39 subfamily A member 1 [Source:HGNC Symbol;Acc:HGNC:17449]	Paralogs	protein_coding	Entire gene
CNVR_10026	23	17866625	21861674	CNV	23	21023960	21977581	Milk_Association	19985	Milk_protein_percentage	ENSBTAG00000003632	CYP39A1	cytochrome P450 family 39 subfamily A member 1 [Source:HGNC Symbol;Acc:HGNC:17449]	Paralogs	protein_coding	Entire gene
CNVR_10026	23	17866625	21861674	CNV	23	21023960	21977581	Health_Association	19995	Complement_hemolytic_activity	ENSBTAG00000004104	RUNX2	runt related transcription factor 2 [Source:HGNC Symbol;Acc:HGNC:10472]	Paralogs	protein_coding	Entire gene
CNVR_10026	23	17866625	21861674	CNV	23	21023960	21977581	Health_Association	19986	Somatic_cell_score	ENSBTAG00000004104	RUNX2	runt related transcription factor 2 [Source:HGNC Symbol;Acc:HGNC:10472]	Paralogs	protein_coding	Entire gene
CNVR_10026	23	17866625	21861674	CNV	23	21023960	21977581	Milk_Association	19984	305-day_milk_yield	ENSBTAG00000004104	RUNX2	runt related transcription factor 2 [Source:HGNC Symbol;Acc:HGNC:10472]	Paralogs	protein_coding	Entire gene
CNVR_10026	23	17866625	21861674	CNV	23	21023960	21977581	Milk_Association	19985	Milk_protein_percentage	ENSBTAG00000004104	RUNX2	runt related transcription factor 2 [Source:HGNC Symbol;Acc:HGNC:10472]	Paralogs	protein_coding	Entire gene
CNVR_10026	23	17866625	21861674	CNV	23	21023960	21977581	Health_Association	19995	Complement_hemolytic_activity	ENSBTAG00000004345	MEP1A	meprin A subunit alpha [Source:HGNC Symbol;Acc:HGNC:7015]	Paralogs	protein_coding	Entire gene
CNVR_10026	23	17866625	21861674	CNV	23	21023960	21977581	Health_Association	19986	Somatic_cell_score	ENSBTAG00000004345	MEP1A	meprin A subunit alpha [Source:HGNC Symbol;Acc:HGNC:7015]	Paralogs	protein_coding	Entire gene
CNVR_10026	23	17866625	21861674	CNV	23	21023960	21977581	Milk_Association	19984	305-day_milk_yield	ENSBTAG00000004345	MEP1A	meprin A subunit alpha [Source:HGNC Symbol;Acc:HGNC:7015]	Paralogs	protein_coding	Entire gene
CNVR_10026	23	17866625	21861674	CNV	23	21023960	21977581	Milk_Association	19985	Milk_protein_percentage	ENSBTAG00000004345	MEP1A	meprin A subunit alpha [Source:HGNC Symbol;Acc:HGNC:7015]	Paralogs	protein_coding	Entire gene
CNVR_10026	23	17866625	21861674	CNV	23	21023960	21977581	Health_Association	19995	Complement_hemolytic_activity	ENSBTAG00000004347	ADGRF5	adhesion G protein-coupled receptor F5 [Source:HGNC Symbol;Acc:HGNC:19030]	Paralogs	protein_coding	Entire gene
CNVR_10026	23	17866625	21861674	CNV	23	21023960	21977581	Health_Association	19986	Somatic_cell_score	ENSBTAG00000004347	ADGRF5	adhesion G protein-coupled receptor F5 [Source:HGNC Symbol;Acc:HGNC:19030]	Paralogs	protein_coding	Entire gene
CNVR_10026	23	17866625	21861674	CNV	23	21023960	21977581	Milk_Association	19984	305-day_milk_yield	ENSBTAG00000004347	ADGRF5	adhesion G protein-coupled receptor F5 [Source:HGNC Symbol;Acc:HGNC:19030]	Paralogs	protein_coding	Entire gene
CNVR_10026	23	17866625	21861674	CNV	23	21023960	21977581	Milk_Association	19985	Milk_protein_percentage	ENSBTAG00000004347	ADGRF5	adhesion G protein-coupled receptor F5 [Source:HGNC Symbol;Acc:HGNC:19030]	Paralogs	protein_coding	Entire gene
CNVR_10026	23	17866625	21861674	CNV	23	21023960	21977581	Health_Association	19995	Complement_hemolytic_activity	ENSBTAG00000008076	SLC35B2	solute carrier family 35 member B2 [Source:HGNC Symbol;Acc:HGNC:16872]	Paralogs	protein_coding	Entire gene
CNVR_10026	23	17866625	21861674	CNV	23	21023960	21977581	Health_Association	19986	Somatic_cell_score	ENSBTAG00000008076	SLC35B2	solute carrier family 35 member B2 [Source:HGNC Symbol;Acc:HGNC:16872]	Paralogs	protein_coding	Entire gene
CNVR_10026	23	17866625	21861674	CNV	23	21023960	21977581	Milk_Association	19984	305-day_milk_yield	ENSBTAG00000008076	SLC35B2	solute carrier family 35 member B2 [Source:HGNC Symbol;Acc:HGNC:16872]	Paralogs	protein_coding	Entire gene
CNVR_10026	23	17866625	21861674	CNV	23	21023960	21977581	Milk_Association	19985	Milk_protein_percentage	ENSBTAG00000008076	SLC35B2	solute carrier family 35 member B2 [Source:HGNC Symbol;Acc:HGNC:16872]	Paralogs	protein_coding	Entire gene
CNVR_10026	23	17866625	21861674	CNV	23	21023960	21977581	Health_Association	19995	Complement_hemolytic_activity	ENSBTAG00000009302	RCAN2	Calcipressin-2 [Source:UniProtKB/Swiss-Prot;Acc:Q3ZC15]	Paralogs	protein_coding	Entire gene
CNVR_10026	23	17866625	21861674	CNV	23	21023960	21977581	Health_Association	19986	Somatic_cell_score	ENSBTAG00000009302	RCAN2	Calcipressin-2 [Source:UniProtKB/Swiss-Prot;Acc:Q3ZC15]	Paralogs	protein_coding	Entire gene
CNVR_10026	23	17866625	21861674	CNV	23	21023960	21977581	Milk_Association	19984	305-day_milk_yield	ENSBTAG00000009302	RCAN2	Calcipressin-2 [Source:UniProtKB/Swiss-Prot;Acc:Q3ZC15]	Paralogs	protein_coding	Entire gene
CNVR_10026	23	17866625	21861674	CNV	23	21023960	21977581	Milk_Association	19985	Milk_protein_percentage	ENSBTAG00000009302	RCAN2	Calcipressin-2 [Source:UniProtKB/Swiss-Prot;Acc:Q3ZC15]	Paralogs	protein_coding	Entire gene
CNVR_10026	23	17866625	21861674	CNV	23	21023960	21977581	Health_Association	19995	Complement_hemolytic_activity	ENSBTAG00000009978	TDRD6	tudor domain containing 6 [Source:HGNC Symbol;Acc:HGNC:21339]	Paralogs	protein_coding	Entire gene
CNVR_10026	23	17866625	21861674	CNV	23	21023960	21977581	Health_Association	19986	Somatic_cell_score	ENSBTAG00000009978	TDRD6	tudor domain containing 6 [Source:HGNC Symbol;Acc:HGNC:21339]	Paralogs	protein_coding	Entire gene
CNVR_10026	23	17866625	21861674	CNV	23	21023960	21977581	Milk_Association	19984	305-day_milk_yield	ENSBTAG00000009978	TDRD6	tudor domain containing 6 [Source:HGNC Symbol;Acc:HGNC:21339]	Paralogs	protein_coding	Entire gene
CNVR_10026	23	17866625	21861674	CNV	23	21023960	21977581	Milk_Association	19985	Milk_protein_percentage	ENSBTAG00000009978	TDRD6	tudor domain containing 6 [Source:HGNC Symbol;Acc:HGNC:21339]	Paralogs	protein_coding	Entire gene
CNVR_10026	23	17866625	21861674	CNV	23	21023960	21977581	Health_Association	19995	Complement_hemolytic_activity	ENSBTAG00000010244	CLIC5	chloride intracellular channel 5 [Source:HGNC Symbol;Acc:HGNC:13517]	Paralogs	protein_coding	Entire gene
CNVR_10026	23	17866625	21861674	CNV	23	21023960	21977581	Health_Association	19986	Somatic_cell_score	ENSBTAG00000010244	CLIC5	chloride intracellular channel 5 [Source:HGNC Symbol;Acc:HGNC:13517]	Paralogs	protein_coding	Entire gene
CNVR_10026	23	17866625	21861674	CNV	23	21023960	21977581	Milk_Association	19984	305-day_milk_yield	ENSBTAG00000010244	CLIC5	chloride intracellular channel 5 [Source:HGNC Symbol;Acc:HGNC:13517]	Paralogs	protein_coding	Entire gene
CNVR_10026	23	17866625	21861674	CNV	23	21023960	21977581	Milk_Association	19985	Milk_protein_percentage	ENSBTAG00000010244	CLIC5	chloride intracellular channel 5 [Source:HGNC Symbol;Acc:HGNC:13517]	Paralogs	protein_coding	Entire gene
CNVR_10026	23	17866625	21861674	CNV	23	21023960	21977581	Health_Association	19995	Complement_hemolytic_activity	ENSBTAG00000013705	NFKBIE	NFKB inhibitor epsilon [Source:HGNC Symbol;Acc:HGNC:7799]	Paralogs	protein_coding	Entire gene
CNVR_10026	23	17866625	21861674	CNV	23	21023960	21977581	Health_Association	19986	Somatic_cell_score	ENSBTAG00000013705	NFKBIE	NFKB inhibitor epsilon [Source:HGNC Symbol;Acc:HGNC:7799]	Paralogs	protein_coding	Entire gene
CNVR_10026	23	17866625	21861674	CNV	23	21023960	21977581	Milk_Association	19984	305-day_milk_yield	ENSBTAG00000013705	NFKBIE	NFKB inhibitor epsilon [Source:HGNC Symbol;Acc:HGNC:7799]	Paralogs	protein_coding	Entire gene
CNVR_10026	23	17866625	21861674	CNV	23	21023960	21977581	Milk_Association	19985	Milk_protein_percentage	ENSBTAG00000013705	NFKBIE	NFKB inhibitor epsilon [Source:HGNC Symbol;Acc:HGNC:7799]	Paralogs	protein_coding	Entire gene
CNVR_10026	23	17866625	21861674	CNV	23	21023960	21977581	Health_Association	19995	Complement_hemolytic_activity	ENSBTAG00000013711			Paralogs	protein_coding	Entire gene
CNVR_10026	23	17866625	21861674	CNV	23	21023960	21977581	Health_Association	19986	Somatic_cell_score	ENSBTAG00000013711			Paralogs	protein_coding	Entire gene
CNVR_10026	23	17866625	21861674	CNV	23	21023960	21977581	Milk_Association	19984	305-day_milk_yield	ENSBTAG00000013711			Paralogs	protein_coding	Entire gene
CNVR_10026	23	17866625	21861674	CNV	23	21023960	21977581	Milk_Association	19985	Milk_protein_percentage	ENSBTAG00000013711			Paralogs	protein_coding	Entire gene
CNVR_10026	23	17866625	21861674	CNV	23	21023960	21977581	Health_Association	19995	Complement_hemolytic_activity	ENSBTAG00000015829	ENPP5	ectonucleotide pyrophosphatase/phosphodiesterase 5	Paralogs	protein_coding	Entire gene
CNVR_10026	23	17866625	21861674	CNV	23	21023960	21977581	Health_Association	19986	Somatic_cell_score	ENSBTAG00000015829	ENPP5	ectonucleotide pyrophosphatase/phosphodiesterase 5	Paralogs	protein_coding	Entire gene
CNVR_10026	23	17866625	21861674	CNV	23	21023960	21977581	Milk_Association	19984	305-day_milk_yield	ENSBTAG00000015829	ENPP5	ectonucleotide pyrophosphatase/phosphodiesterase 5	Paralogs	protein_coding	Entire gene
CNVR_10026	23	17866625	21861674	CNV	23	21023960	21977581	Milk_Association	19985	Milk_protein_percentage	ENSBTAG00000015829	ENPP5	ectonucleotide pyrophosphatase/phosphodiesterase 5	Paralogs	protein_coding	Entire gene
CNVR_10026	23	17866625	21861674	CNV	23	21023960	21977581	Health_Association	19995	Complement_hemolytic_activity	ENSBTAG00000016302	SLC25A27	solute carrier family 25 member 27 [Source:HGNC Symbol;Acc:HGNC:21065]	Paralogs	protein_coding	Entire gene
CNVR_10026	23	17866625	21861674	CNV	23	21023960	21977581	Health_Association	19986	Somatic_cell_score	ENSBTAG00000016302	SLC25A27	solute carrier family 25 member 27 [Source:HGNC Symbol;Acc:HGNC:21065]	Paralogs	protein_coding	Entire gene
CNVR_10026	23	17866625	21861674	CNV	23	21023960	21977581	Milk_Association	19984	305-day_milk_yield	ENSBTAG00000016302	SLC25A27	solute carrier family 25 member 27 [Source:HGNC Symbol;Acc:HGNC:21065]	Paralogs	protein_coding	Entire gene
CNVR_10026	23	17866625	21861674	CNV	23	21023960	21977581	Milk_Association	19985	Milk_protein_percentage	ENSBTAG00000016302	SLC25A27	solute carrier family 25 member 27 [Source:HGNC Symbol;Acc:HGNC:21065]	Paralogs	protein_coding	Entire gene
CNVR_10026	23	17866625	21861674	CNV	23	21023960	21977581	Health_Association	19995	Complement_hemolytic_activity	ENSBTAG00000016499	OPN5	opsin-5 [Source:RefSeq peptide;Acc:NP_001193009]	Paralogs	protein_coding	Entire gene
CNVR_10026	23	17866625	21861674	CNV	23	21023960	21977581	Health_Association	19986	Somatic_cell_score	ENSBTAG00000016499	OPN5	opsin-5 [Source:RefSeq peptide;Acc:NP_001193009]	Paralogs	protein_coding	Entire gene
CNVR_10026	23	17866625	21861674	CNV	23	21023960	21977581	Milk_Association	19984	305-day_milk_yield	ENSBTAG00000016499	OPN5	opsin-5 [Source:RefSeq peptide;Acc:NP_001193009]	Paralogs	protein_coding	Entire gene
CNVR_10026	23	17866625	21861674	CNV	23	21023960	21977581	Milk_Association	19985	Milk_protein_percentage	ENSBTAG00000016499	OPN5	opsin-5 [Source:RefSeq peptide;Acc:NP_001193009]	Paralogs	protein_coding	Entire gene
CNVR_10026	23	17866625	21861674	CNV	23	21023960	21977581	Health_Association	19995	Complement_hemolytic_activity	ENSBTAG00000019315	PLA2G7	phospholipase A2 group VII [Source:HGNC Symbol;Acc:HGNC:9040]	Paralogs	protein_coding	Entire gene
CNVR_10026	23	17866625	21861674	CNV	23	21023960	21977581	Health_Association	19986	Somatic_cell_score	ENSBTAG00000019315	PLA2G7	phospholipase A2 group VII [Source:HGNC Symbol;Acc:HGNC:9040]	Paralogs	protein_coding	Entire gene
CNVR_10026	23	17866625	21861674	CNV	23	21023960	21977581	Milk_Association	19984	305-day_milk_yield	ENSBTAG00000019315	PLA2G7	phospholipase A2 group VII [Source:HGNC Symbol;Acc:HGNC:9040]	Paralogs	protein_coding	Entire gene
CNVR_10026	23	17866625	21861674	CNV	23	21023960	21977581	Milk_Association	19985	Milk_protein_percentage	ENSBTAG00000019315	PLA2G7	phospholipase A2 group VII [Source:HGNC Symbol;Acc:HGNC:9040]	Paralogs	protein_coding	Entire gene
CNVR_10026	23	17866625	21861674	CNV	23	21023960	21977581	Health_Association	19995	Complement_hemolytic_activity	ENSBTAG00000020054	TNFRSF21	TNF receptor superfamily member 21 [Source:HGNC Symbol;Acc:HGNC:13469]	Paralogs	protein_coding	Entire gene
CNVR_10026	23	17866625	21861674	CNV	23	21023960	21977581	Health_Association	19986	Somatic_cell_score	ENSBTAG00000020054	TNFRSF21	TNF receptor superfamily member 21 [Source:HGNC Symbol;Acc:HGNC:13469]	Paralogs	protein_coding	Entire gene
CNVR_10026	23	17866625	21861674	CNV	23	21023960	21977581	Milk_Association	19984	305-day_milk_yield	ENSBTAG00000020054	TNFRSF21	TNF receptor superfamily member 21 [Source:HGNC Symbol;Acc:HGNC:13469]	Paralogs	protein_coding	Entire gene
CNVR_10026	23	17866625	21861674	CNV	23	21023960	21977581	Milk_Association	19985	Milk_protein_percentage	ENSBTAG00000020054	TNFRSF21	TNF receptor superfamily member 21 [Source:HGNC Symbol;Acc:HGNC:13469]	Paralogs	protein_coding	Entire gene
CNVR_10026	23	17866625	21861674	CNV	23	21023960	21977581	Health_Association	19995	Complement_hemolytic_activity	ENSBTAG00000021415	PTCHD4	patched domain containing 4 [Source:HGNC Symbol;Acc:HGNC:21345]	Paralogs	protein_coding	Entire gene
CNVR_10026	23	17866625	21861674	CNV	23	21023960	21977581	Health_Association	19986	Somatic_cell_score	ENSBTAG00000021415	PTCHD4	patched domain containing 4 [Source:HGNC Symbol;Acc:HGNC:21345]	Paralogs	protein_coding	Entire gene
CNVR_10026	23	17866625	21861674	CNV	23	21023960	21977581	Milk_Association	19984	305-day_milk_yield	ENSBTAG00000021415	PTCHD4	patched domain containing 4 [Source:HGNC Symbol;Acc:HGNC:21345]	Paralogs	protein_coding	Entire gene
CNVR_10026	23	17866625	21861674	CNV	23	21023960	21977581	Milk_Association	19985	Milk_protein_percentage	ENSBTAG00000021415	PTCHD4	patched domain containing 4 [Source:HGNC Symbol;Acc:HGNC:21345]	Paralogs	protein_coding	Entire gene
CNVR_10026	23	17866625	21861674	CNV	23	21023960	21977581	Health_Association	19995	Complement_hemolytic_activity	ENSBTAG00000021609	ADGRF1	adhesion G protein-coupled receptor F1 [Source:HGNC Symbol;Acc:HGNC:18990]	Paralogs	protein_coding	Entire gene
CNVR_10026	23	17866625	21861674	CNV	23	21023960	21977581	Health_Association	19986	Somatic_cell_score	ENSBTAG00000021609	ADGRF1	adhesion G protein-coupled receptor F1 [Source:HGNC Symbol;Acc:HGNC:18990]	Paralogs	protein_coding	Entire gene
CNVR_10026	23	17866625	21861674	CNV	23	21023960	21977581	Milk_Association	19984	305-day_milk_yield	ENSBTAG00000021609	ADGRF1	adhesion G protein-coupled receptor F1 [Source:HGNC Symbol;Acc:HGNC:18990]	Paralogs	protein_coding	Entire gene
CNVR_10026	23	17866625	21861674	CNV	23	21023960	21977581	Milk_Association	19985	Milk_protein_percentage	ENSBTAG00000021609	ADGRF1	adhesion G protein-coupled receptor F1 [Source:HGNC Symbol;Acc:HGNC:18990]	Paralogs	protein_coding	Entire gene
CNVR_10026	23	17866625	21861674	CNV	23	21023960	21977581	Health_Association	19995	Complement_hemolytic_activity	ENSBTAG00000022736			No_Paralogs	pseudogene	Entire gene
CNVR_10026	23	17866625	21861674	CNV	23	21023960	21977581	Health_Association	19986	Somatic_cell_score	ENSBTAG00000022736			No_Paralogs	pseudogene	Entire gene
CNVR_10026	23	17866625	21861674	CNV	23	21023960	21977581	Milk_Association	19984	305-day_milk_yield	ENSBTAG00000022736			No_Paralogs	pseudogene	Entire gene
CNVR_10026	23	17866625	21861674	CNV	23	21023960	21977581	Milk_Association	19985	Milk_protein_percentage	ENSBTAG00000022736			No_Paralogs	pseudogene	Entire gene
CNVR_10026	23	17866625	21861674	CNV	23	21023960	21977581	Health_Association	19995	Complement_hemolytic_activity	ENSBTAG00000032887	SUPT3H	SPT3 homolog, SAGA and STAGA complex component [Source:HGNC Symbol;Acc:HGNC:11466]	No_Paralogs	protein_coding	Entire gene
CNVR_10026	23	17866625	21861674	CNV	23	21023960	21977581	Health_Association	19986	Somatic_cell_score	ENSBTAG00000032887	SUPT3H	SPT3 homolog, SAGA and STAGA complex component [Source:HGNC Symbol;Acc:HGNC:11466]	No_Paralogs	protein_coding	Entire gene
CNVR_10026	23	17866625	21861674	CNV	23	21023960	21977581	Milk_Association	19984	305-day_milk_yield	ENSBTAG00000032887	SUPT3H	SPT3 homolog, SAGA and STAGA complex component [Source:HGNC Symbol;Acc:HGNC:11466]	No_Paralogs	protein_coding	Entire gene
CNVR_10026	23	17866625	21861674	CNV	23	21023960	21977581	Milk_Association	19985	Milk_protein_percentage	ENSBTAG00000032887	SUPT3H	SPT3 homolog, SAGA and STAGA complex component [Source:HGNC Symbol;Acc:HGNC:11466]	No_Paralogs	protein_coding	Entire gene
CNVR_10026	23	17866625	21861674	CNV	23	21023960	21977581	Health_Association	19995	Complement_hemolytic_activity	ENSBTAG00000037687	ADGRF2	adhesion G protein-coupled receptor F2 [Source:HGNC Symbol;Acc:HGNC:18991]	Paralogs	protein_coding	Entire gene
CNVR_10026	23	17866625	21861674	CNV	23	21023960	21977581	Health_Association	19986	Somatic_cell_score	ENSBTAG00000037687	ADGRF2	adhesion G protein-coupled receptor F2 [Source:HGNC Symbol;Acc:HGNC:18991]	Paralogs	protein_coding	Entire gene
CNVR_10026	23	17866625	21861674	CNV	23	21023960	21977581	Milk_Association	19984	305-day_milk_yield	ENSBTAG00000037687	ADGRF2	adhesion G protein-coupled receptor F2 [Source:HGNC Symbol;Acc:HGNC:18991]	Paralogs	protein_coding	Entire gene
CNVR_10026	23	17866625	21861674	CNV	23	21023960	21977581	Milk_Association	19985	Milk_protein_percentage	ENSBTAG00000037687	ADGRF2	adhesion G protein-coupled receptor F2 [Source:HGNC Symbol;Acc:HGNC:18991]	Paralogs	protein_coding	Entire gene
CNVR_10026	23	17866625	21861674	CNV	23	21023960	21977581	Health_Association	19995	Complement_hemolytic_activity	ENSBTAG00000043423	U6	U6 spliceosomal RNA [Source:RFAM;Acc:RF00026]	Paralogs	snRNA	Entire gene
CNVR_10026	23	17866625	21861674	CNV	23	21023960	21977581	Health_Association	19986	Somatic_cell_score	ENSBTAG00000043423	U6	U6 spliceosomal RNA [Source:RFAM;Acc:RF00026]	Paralogs	snRNA	Entire gene
CNVR_10026	23	17866625	21861674	CNV	23	21023960	21977581	Milk_Association	19984	305-day_milk_yield	ENSBTAG00000043423	U6	U6 spliceosomal RNA [Source:RFAM;Acc:RF00026]	Paralogs	snRNA	Entire gene
CNVR_10026	23	17866625	21861674	CNV	23	21023960	21977581	Milk_Association	19985	Milk_protein_percentage	ENSBTAG00000043423	U6	U6 spliceosomal RNA [Source:RFAM;Acc:RF00026]	Paralogs	snRNA	Entire gene
CNVR_10026	23	17866625	21861674	CNV	23	21023960	21977581	Health_Association	19995	Complement_hemolytic_activity	ENSBTAG00000044482	U6	U6 spliceosomal RNA [Source:RFAM;Acc:RF00026]	Paralogs	snRNA	Entire gene
CNVR_10026	23	17866625	21861674	CNV	23	21023960	21977581	Health_Association	19986	Somatic_cell_score	ENSBTAG00000044482	U6	U6 spliceosomal RNA [Source:RFAM;Acc:RF00026]	Paralogs	snRNA	Entire gene
CNVR_10026	23	17866625	21861674	CNV	23	21023960	21977581	Milk_Association	19984	305-day_milk_yield	ENSBTAG00000044482	U6	U6 spliceosomal RNA [Source:RFAM;Acc:RF00026]	Paralogs	snRNA	Entire gene
CNVR_10026	23	17866625	21861674	CNV	23	21023960	21977581	Milk_Association	19985	Milk_protein_percentage	ENSBTAG00000044482	U6	U6 spliceosomal RNA [Source:RFAM;Acc:RF00026]	Paralogs	snRNA	Entire gene
CNVR_10026	23	17866625	21861674	CNV	23	21023960	21977581	Health_Association	19995	Complement_hemolytic_activity	ENSBTAG00000045355	5S_rRNA	5S ribosomal RNA [Source:RFAM;Acc:RF00001]	Paralogs	rRNA	Entire gene
CNVR_10026	23	17866625	21861674	CNV	23	21023960	21977581	Health_Association	19986	Somatic_cell_score	ENSBTAG00000045355	5S_rRNA	5S ribosomal RNA [Source:RFAM;Acc:RF00001]	Paralogs	rRNA	Entire gene
CNVR_10026	23	17866625	21861674	CNV	23	21023960	21977581	Milk_Association	19984	305-day_milk_yield	ENSBTAG00000045355	5S_rRNA	5S ribosomal RNA [Source:RFAM;Acc:RF00001]	Paralogs	rRNA	Entire gene
CNVR_10026	23	17866625	21861674	CNV	23	21023960	21977581	Milk_Association	19985	Milk_protein_percentage	ENSBTAG00000045355	5S_rRNA	5S ribosomal RNA [Source:RFAM;Acc:RF00001]	Paralogs	rRNA	Entire gene
CNVR_10026	23	17866625	21861674	CNV	23	21023960	21977581	Health_Association	19995	Complement_hemolytic_activity	ENSBTAG00000046237			No_Paralogs	pseudogene	Entire gene
CNVR_10026	23	17866625	21861674	CNV	23	21023960	21977581	Health_Association	19986	Somatic_cell_score	ENSBTAG00000046237			No_Paralogs	pseudogene	Entire gene
CNVR_10026	23	17866625	21861674	CNV	23	21023960	21977581	Milk_Association	19984	305-day_milk_yield	ENSBTAG00000046237			No_Paralogs	pseudogene	Entire gene
CNVR_10026	23	17866625	21861674	CNV	23	21023960	21977581	Milk_Association	19985	Milk_protein_percentage	ENSBTAG00000046237			No_Paralogs	pseudogene	Entire gene
CNVR_10026	23	17866625	21861674	CNV	23	21023960	21977581	Health_Association	19995	Complement_hemolytic_activity	ENSBTAG00000047009	ANKRD66	ankyrin repeat domain 66 [Source:HGNC Symbol;Acc:HGNC:44669]	No_Paralogs	protein_coding	Entire gene
CNVR_10026	23	17866625	21861674	CNV	23	21023960	21977581	Health_Association	19986	Somatic_cell_score	ENSBTAG00000047009	ANKRD66	ankyrin repeat domain 66 [Source:HGNC Symbol;Acc:HGNC:44669]	No_Paralogs	protein_coding	Entire gene
CNVR_10026	23	17866625	21861674	CNV	23	21023960	21977581	Milk_Association	19984	305-day_milk_yield	ENSBTAG00000047009	ANKRD66	ankyrin repeat domain 66 [Source:HGNC Symbol;Acc:HGNC:44669]	No_Paralogs	protein_coding	Entire gene
CNVR_10026	23	17866625	21861674	CNV	23	21023960	21977581	Milk_Association	19985	Milk_protein_percentage	ENSBTAG00000047009	ANKRD66	ankyrin repeat domain 66 [Source:HGNC Symbol;Acc:HGNC:44669]	No_Paralogs	protein_coding	Entire gene
CNVR_10049	23	21101220	21102892	DEL	23	21023960	21977581	Milk_Association	19984	305-day_milk_yield
CNVR_10049	23	21101220	21102892	DEL	23	21023960	21977581	Milk_Association	19985	Milk_protein_percentage
CNVR_10049	23	21101220	21102892	DEL	23	21023960	21977581	Health_Association	19986	Somatic_cell_score
CNVR_10049	23	21101220	21102892	DEL	23	21023960	21977581	Health_Association	19995	Complement_hemolytic_activity
CNVR_10052	23	21206028	21208861	DEL	23	21023960	21977581	Milk_Association	19984	305-day_milk_yield
CNVR_10052	23	21206028	21208861	DEL	23	21023960	21977581	Milk_Association	19985	Milk_protein_percentage
CNVR_10052	23	21206028	21208861	DEL	23	21023960	21977581	Health_Association	19986	Somatic_cell_score
CNVR_10052	23	21206028	21208861	DEL	23	21023960	21977581	Health_Association	19995	Complement_hemolytic_activity
CNVR_10055	23	21788655	21795500	DEL	23	21023960	21977581	Milk_Association	19984	305-day_milk_yield
CNVR_10055	23	21788655	21795500	DEL	23	21023960	21977581	Milk_Association	19985	Milk_protein_percentage
CNVR_10055	23	21788655	21795500	DEL	23	21023960	21977581	Health_Association	19986	Somatic_cell_score
CNVR_10055	23	21788655	21795500	DEL	23	21023960	21977581	Health_Association	19995	Complement_hemolytic_activity
CNVR_10059	23	21897552	21898964	DEL	23	21023960	21977581	Milk_Association	19984	305-day_milk_yield
CNVR_10059	23	21897552	21898964	DEL	23	21023960	21977581	Milk_Association	19985	Milk_protein_percentage
CNVR_10059	23	21897552	21898964	DEL	23	21023960	21977581	Health_Association	19986	Somatic_cell_score
CNVR_10059	23	21897552	21898964	DEL	23	21023960	21977581	Health_Association	19995	Complement_hemolytic_activity
CNVR_10444	23	47373237	47418550	DUP	23	47005648	47953939	Health_QTL	24050	Infectious_bovine_keratoconjunctivitis_susceptibility	ENSBTAG00000019234	BMP6	bone morphogenetic protein 6 [Source:HGNC Symbol;Acc:HGNC:1073]	Paralogs	protein_coding	Some exons
CNVR_10464	23	50533573	50571068	DEL	23	50009589	50975452	Health_QTL	31195	Heat_tolerance	ENSBTAG00000017949			Paralogs	protein_coding	Entire gene
CNVR_10464	23	50533573	50571068	DEL	23	50009589	50971212	Health_QTL	24044	Infectious_bovine_keratoconjunctivitis_susceptibility	ENSBTAG00000017949			Paralogs	protein_coding	Entire gene
CNVR_10464	23	50533573	50571068	DEL	23	50009589	50975452	Health_QTL	31195	Heat_tolerance	ENSBTAG00000042636	U6	U6 spliceosomal RNA [Source:RFAM;Acc:RF00026]	Paralogs	snRNA	Entire gene
CNVR_10464	23	50533573	50571068	DEL	23	50009589	50971212	Health_QTL	24044	Infectious_bovine_keratoconjunctivitis_susceptibility	ENSBTAG00000042636	U6	U6 spliceosomal RNA [Source:RFAM;Acc:RF00026]	Paralogs	snRNA	Entire gene
CNVR_10561	24	9848268	9849283	DEL	24	9258332	10558420	Reproduction_Association	15281	Interval_to_first_estrus_after_calving
CNVR_10562	24	10137601	10139144	DEL	24	9258332	10558420	Reproduction_Association	15281	Interval_to_first_estrus_after_calving
CNVR_10563	24	10150145	10152024	DEL	24	9258332	10558420	Reproduction_Association	15281	Interval_to_first_estrus_after_calving
CNVR_10564	24	10209582	10210475	DEL	24	9258332	10558420	Reproduction_Association	15281	Interval_to_first_estrus_after_calving
CNVR_10566	24	10485707	10487158	DEL	24	9258332	10558420	Reproduction_Association	15281	Interval_to_first_estrus_after_calving	ENSBTAG00000023270	CDH19	cadherin 19 [Source:HGNC Symbol;Acc:HGNC:1758]	Paralogs	protein_coding	Intron
CNVR_10839	24	53471860	53472804	DEL	24	53038351	53964359	Reproduction_QTL	22895	First_service_conception
CNVR_10840	24	53534465	53535562	DEL	24	53038351	53964359	Reproduction_QTL	22895	First_service_conception
CNVR_10842	24	53741399	53742920	DEL	24	53038351	53964359	Reproduction_QTL	22895	First_service_conception
CNVR_10928	25	4262308	4263066	DEL	25	4015514	4952802	Health_QTL	31196	Heat_tolerance
CNVR_10929	25	4309251	4310782	DEL	25	4015514	4952802	Health_QTL	31196	Heat_tolerance
CNVR_11124	25	41353251	41354720	DEL	25	41213842	41970282	Meat_and_Carcass_Association	24678	Marbling_score
CNVR_11261	26	8118527	8120135	DEL	26	8035401	8961240	Reproduction_QTL	22896	First_service_conception	ENSBTAG00000018404	PRKG1	protein kinase, cGMP-dependent, type I [Source:HGNC Symbol;Acc:HGNC:9414]	Paralogs	protein_coding	Intron
CNVR_11316	26	16317176	16318083	DEL	26	16035322	16999066	Reproduction_QTL	22897	First_service_conception
CNVR_11316	26	16317176	16318083	DEL	26	16035322	16999066	Production_Association	24809	Body_weight_(yearling)
CNVR_11429	26	31582616	31583532	DEL	26	30452407	32030774	Reproduction_Association	30700	Inhibin_level	ENSBTAG00000023891	RBM20	RNA binding motif protein 20 [Source:HGNC Symbol;Acc:HGNC:27424]	Paralogs	protein_coding	Intron
CNVR_11429	26	31582616	31583532	DEL	26	30452407	32030774	Reproduction_QTL	30569	Calving_ease	ENSBTAG00000023891	RBM20	RNA binding motif protein 20 [Source:HGNC Symbol;Acc:HGNC:27424]	Paralogs	protein_coding	Intron
CNVR_11522	26	49710477	49711488	DEL	26	49027625	49992792	Health_QTL	31198	Heat_tolerance
CNVR_11525	26	49838926	49841262	DEL	26	49027625	49992792	Health_QTL	31198	Heat_tolerance
CNVR_11676	27	10742343	15979016	DEL	27	12035173	12982268	Health_QTL	31199	Heat_tolerance	ENSBTAG00000000957	CDKN2AIP	CDKN2A-interacting protein [Source:RefSeq peptide;Acc:NP_001039608]	Paralogs	protein_coding	Entire gene
CNVR_11676	27	10742343	15979016	DEL	27	12035173	12982268	Health_QTL	31199	Heat_tolerance	ENSBTAG00000003081	RWDD4	RWD domain containing 4 [Source:HGNC Symbol;Acc:HGNC:23750]	No_Paralogs	protein_coding	Entire gene
CNVR_11676	27	10742343	15979016	DEL	27	12035173	12982268	Health_QTL	31199	Heat_tolerance	ENSBTAG00000003572	F11	coagulation factor XI [Source:HGNC Symbol;Acc:HGNC:3529]	Paralogs	protein_coding	Entire gene
CNVR_11676	27	10742343	15979016	DEL	27	12035173	12982268	Health_QTL	31199	Heat_tolerance	ENSBTAG00000004344	ACSL1	acyl-CoA synthetase long-chain family member 1 [Source:HGNC Symbol;Acc:HGNC:3569]	Paralogs	protein_coding	Entire gene
CNVR_11676	27	10742343	15979016	DEL	27	12035173	12982268	Health_QTL	31199	Heat_tolerance	ENSBTAG00000005094	LRP2BP	LRP2 binding protein [Source:HGNC Symbol;Acc:HGNC:25434]	No_Paralogs	protein_coding	Entire gene
CNVR_11676	27	10742343	15979016	DEL	27	12035173	12982268	Health_QTL	31199	Heat_tolerance	ENSBTAG00000006046			No_Paralogs	pseudogene	Entire gene
CNVR_11676	27	10742343	15979016	DEL	27	12035173	12982268	Health_QTL	31199	Heat_tolerance	ENSBTAG00000007422	TRAPPC11	trafficking protein particle complex 11 [Source:HGNC Symbol;Acc:HGNC:25751]	No_Paralogs	protein_coding	Entire gene
CNVR_11676	27	10742343	15979016	DEL	27	12035173	12982268	Health_QTL	31199	Heat_tolerance	ENSBTAG00000008682	TLR3	toll like receptor 3 [Source:HGNC Symbol;Acc:HGNC:11849]	Paralogs	protein_coding	Entire gene
CNVR_11676	27	10742343	15979016	DEL	27	12035173	12982268	Health_QTL	31199	Heat_tolerance	ENSBTAG00000008886	STOX2	storkhead box 2 [Source:HGNC Symbol;Acc:HGNC:25450]	Paralogs	protein_coding	Entire gene
CNVR_11676	27	10742343	15979016	DEL	27	12035173	12982268	Health_QTL	31199	Heat_tolerance	ENSBTAG00000009501	KLKB1	kallikrein B1 [Source:HGNC Symbol;Acc:HGNC:6371]	Paralogs	protein_coding	Entire gene
CNVR_11676	27	10742343	15979016	DEL	27	12035173	12982268	Health_QTL	31199	Heat_tolerance	ENSBTAG00000010002	IRF2	interferon regulatory factor 2 [Source:HGNC Symbol;Acc:HGNC:6117]	Paralogs	protein_coding	Entire gene
CNVR_11676	27	10742343	15979016	DEL	27	12035173	12982268	Health_QTL	31199	Heat_tolerance	ENSBTAG00000010351	SNX25	sorting nexin-25 [Source:RefSeq peptide;Acc:NP_001179687]	Paralogs	protein_coding	Entire gene
CNVR_11676	27	10742343	15979016	DEL	27	12035173	12982268	Health_QTL	31199	Heat_tolerance	ENSBTAG00000011573	ENPP6	ectonucleotide pyrophosphatase/phosphodiesterase 6 [Source:HGNC Symbol;Acc:HGNC:23409]	Paralogs	protein_coding	Entire gene
CNVR_11676	27	10742343	15979016	DEL	27	12035173	12982268	Health_QTL	31199	Heat_tolerance	ENSBTAG00000012191	WWC2	WW and C2 domain containing 2 [Source:HGNC Symbol;Acc:HGNC:24148]	Paralogs	protein_coding	Entire gene
CNVR_11676	27	10742343	15979016	DEL	27	12035173	12982268	Health_QTL	31199	Heat_tolerance	ENSBTAG00000012207			Paralogs	protein_coding	Entire gene
CNVR_11676	27	10742343	15979016	DEL	27	12035173	12982268	Health_QTL	31199	Heat_tolerance	ENSBTAG00000012209			Paralogs	protein_coding	Entire gene
CNVR_11676	27	10742343	15979016	DEL	27	12035173	12982268	Health_QTL	31199	Heat_tolerance	ENSBTAG00000013208	SLC25A4	solute carrier family 25 member 4 [Source:HGNC Symbol;Acc:HGNC:10990]	Paralogs	protein_coding	Entire gene
CNVR_11676	27	10742343	15979016	DEL	27	12035173	12982268	Health_QTL	31199	Heat_tolerance	ENSBTAG00000013211	CFAP97	cilia and flagella associated protein 97 [Source:HGNC Symbol;Acc:HGNC:29276]	No_Paralogs	protein_coding	Entire gene
CNVR_11676	27	10742343	15979016	DEL	27	12035173	12982268	Health_QTL	31199	Heat_tolerance	ENSBTAG00000014704	HELT	helt bHLH transcription factor [Source:HGNC Symbol;Acc:HGNC:33783]	Paralogs	protein_coding	Entire gene
CNVR_11676	27	10742343	15979016	DEL	27	12035173	12982268	Health_QTL	31199	Heat_tolerance	ENSBTAG00000015874	CASP3	caspase 3 [Source:HGNC Symbol;Acc:HGNC:1504]	Paralogs	protein_coding	Entire gene
CNVR_11676	27	10742343	15979016	DEL	27	12035173	12982268	Health_QTL	31199	Heat_tolerance	ENSBTAG00000016486	SORBS2		Paralogs	protein_coding	Entire gene
CNVR_11676	27	10742343	15979016	DEL	27	12035173	12982268	Health_QTL	31199	Heat_tolerance	ENSBTAG00000017157	CCDC110	coiled-coil domain containing 110 [Source:HGNC Symbol;Acc:HGNC:28504]	No_Paralogs	protein_coding	Entire gene
CNVR_11676	27	10742343	15979016	DEL	27	12035173	12982268	Health_QTL	31199	Heat_tolerance	ENSBTAG00000017183	PDLIM3	PDZ and LIM domain 3 [Source:HGNC Symbol;Acc:HGNC:20767]	Paralogs	protein_coding	Entire gene
CNVR_11676	27	10742343	15979016	DEL	27	12035173	12982268	Health_QTL	31199	Heat_tolerance	ENSBTAG00000018453	ANKRD37	ankyrin repeat domain 37 [Source:HGNC Symbol;Acc:HGNC:29593]	Paralogs	protein_coding	Entire gene
CNVR_11676	27	10742343	15979016	DEL	27	12035173	12982268	Health_QTL	31199	Heat_tolerance	ENSBTAG00000018454	UFSP2	UFM1 specific peptidase 2 [Source:HGNC Symbol;Acc:HGNC:25640]	Paralogs	protein_coding	Entire gene
CNVR_11676	27	10742343	15979016	DEL	27	12035173	12982268	Health_QTL	31199	Heat_tolerance	ENSBTAG00000018863	PRIMPOL	primase and DNA directed polymerase [Source:HGNC Symbol;Acc:HGNC:26575]	No_Paralogs	protein_coding	Entire gene
CNVR_11676	27	10742343	15979016	DEL	27	12035173	12982268	Health_QTL	31199	Heat_tolerance	ENSBTAG00000018864	CENPU	centromere protein U [Source:HGNC Symbol;Acc:HGNC:21348]	No_Paralogs	protein_coding	Entire gene
CNVR_11676	27	10742343	15979016	DEL	27	12035173	12982268	Health_QTL	31199	Heat_tolerance	ENSBTAG00000020282	DCTD	dCMP deaminase [Source:HGNC Symbol;Acc:HGNC:2710]	No_Paralogs	protein_coding	Entire gene
CNVR_11676	27	10742343	15979016	DEL	27	12035173	12982268	Health_QTL	31199	Heat_tolerance	ENSBTAG00000020657	FAT1	protocadherin Fat 1 precursor [Source:RefSeq peptide;Acc:NP_001179921]	Paralogs	protein_coding	Entire gene
CNVR_11676	27	10742343	15979016	DEL	27	12035173	12982268	Health_QTL	31199	Heat_tolerance	ENSBTAG00000021133	TENM3	teneurin-3 [Source:RefSeq peptide;Acc:NP_001192236]	Paralogs	protein_coding	Entire gene
CNVR_11676	27	10742343	15979016	DEL	27	12035173	12982268	Health_QTL	31199	Heat_tolerance	ENSBTAG00000021263	CYP4V2	cytochrome P450 family 4 subfamily V member 2 [Source:HGNC Symbol;Acc:HGNC:23198]	Paralogs	protein_coding	Entire gene
CNVR_11676	27	10742343	15979016	DEL	27	12035173	12982268	Health_QTL	31199	Heat_tolerance	ENSBTAG00000034393	FAM149A		Paralogs	protein_coding	Entire gene
CNVR_11676	27	10742343	15979016	DEL	27	12035173	12982268	Health_QTL	31199	Heat_tolerance	ENSBTAG00000034430	C4orf47	chromosome 4 open reading frame 47 [Source:HGNC Symbol;Acc:HGNC:34346]	No_Paralogs	protein_coding	Entire gene
CNVR_11676	27	10742343	15979016	DEL	27	12035173	12982268	Health_QTL	31199	Heat_tolerance	ENSBTAG00000046938	MTNR1A	melatonin receptor 1A [Source:HGNC Symbol;Acc:HGNC:7463]	Paralogs	protein_coding	Entire gene
CNVR_11676	27	10742343	15979016	DEL	27	12035173	12982268	Health_QTL	31199	Heat_tolerance	ENSBTAG00000047427	7SK	7SK RNA [Source:RFAM;Acc:RF00100]	Paralogs	misc_RNA	Entire gene
CNVR_11676	27	10742343	15979016	DEL	27	12035173	12982268	Health_QTL	31199	Heat_tolerance	ENSBTAG00000047706	ING2	inhibitor of growth family member 2 [Source:HGNC Symbol;Acc:HGNC:6063]	Paralogs	protein_coding	Entire gene
CNVR_11676	27	10742343	15979016	DEL	27	12035173	12982268	Health_QTL	31199	Heat_tolerance	ENSBTAG00000047749	VWDE		Paralogs	protein_coding	Entire gene
CNVR_11689	27	12357001	12359750	DEL	27	12035173	12982268	Health_QTL	31199	Heat_tolerance	ENSBTAG00000047749	VWDE		Paralogs	protein_coding	Some exons
CNVR_11691	27	12541501	12542617	DEL	27	12035173	12982268	Health_QTL	31199	Heat_tolerance
CNVR_11771	27	23713902	26384172	DUP	27	26000833	26975692	Meat_and_Carcass_QTL	31777	Dihomo-gamma-linolenic_acid_content	ENSBTAG00000000743	MBOAT4	membrane bound O-acyltransferase domain containing 4 [Source:HGNC Symbol;Acc:HGNC:32311]	Paralogs	protein_coding	Entire gene
CNVR_11771	27	23713902	26384172	DUP	27	26000833	26975692	Meat_and_Carcass_QTL	31783	Omega-6_polyunsaturated_fatty_acid_content	ENSBTAG00000000743	MBOAT4	membrane bound O-acyltransferase domain containing 4 [Source:HGNC Symbol;Acc:HGNC:32311]	Paralogs	protein_coding	Entire gene
CNVR_11771	27	23713902	26384172	DUP	27	26000833	26975692	Meat_and_Carcass_QTL	31777	Dihomo-gamma-linolenic_acid_content	ENSBTAG00000000744	DCTN6	dynactin subunit 6 [Source:HGNC Symbol;Acc:HGNC:16964]	No_Paralogs	protein_coding	Entire gene
CNVR_11771	27	23713902	26384172	DUP	27	26000833	26975692	Meat_and_Carcass_QTL	31783	Omega-6_polyunsaturated_fatty_acid_content	ENSBTAG00000000744	DCTN6	dynactin subunit 6 [Source:HGNC Symbol;Acc:HGNC:16964]	No_Paralogs	protein_coding	Entire gene
CNVR_11771	27	23713902	26384172	DUP	27	26000833	26975692	Meat_and_Carcass_QTL	31777	Dihomo-gamma-linolenic_acid_content	ENSBTAG00000001463	TNKS	tankyrase [Source:HGNC Symbol;Acc:HGNC:11941]	Paralogs	protein_coding	Entire gene
CNVR_11771	27	23713902	26384172	DUP	27	26000833	26975692	Meat_and_Carcass_QTL	31783	Omega-6_polyunsaturated_fatty_acid_content	ENSBTAG00000001463	TNKS	tankyrase [Source:HGNC Symbol;Acc:HGNC:11941]	Paralogs	protein_coding	Entire gene
CNVR_11771	27	23713902	26384172	DUP	27	26000833	26975692	Meat_and_Carcass_QTL	31777	Dihomo-gamma-linolenic_acid_content	ENSBTAG00000004173	UBXN8	UBX domain protein 8 [Source:HGNC Symbol;Acc:HGNC:30307]	No_Paralogs	protein_coding	Entire gene
CNVR_11771	27	23713902	26384172	DUP	27	26000833	26975692	Meat_and_Carcass_QTL	31783	Omega-6_polyunsaturated_fatty_acid_content	ENSBTAG00000004173	UBXN8	UBX domain protein 8 [Source:HGNC Symbol;Acc:HGNC:30307]	No_Paralogs	protein_coding	Entire gene
CNVR_11771	27	23713902	26384172	DUP	27	26000833	26975692	Meat_and_Carcass_QTL	31777	Dihomo-gamma-linolenic_acid_content	ENSBTAG00000006562			No_Paralogs	pseudogene	Entire gene
CNVR_11771	27	23713902	26384172	DUP	27	26000833	26975692	Meat_and_Carcass_QTL	31783	Omega-6_polyunsaturated_fatty_acid_content	ENSBTAG00000006562			No_Paralogs	pseudogene	Entire gene
CNVR_11771	27	23713902	26384172	DUP	27	26000833	26975692	Meat_and_Carcass_QTL	31777	Dihomo-gamma-linolenic_acid_content	ENSBTAG00000007051	CLDN23	claudin 23 [Source:HGNC Symbol;Acc:HGNC:17591]	No_Paralogs	protein_coding	Entire gene
CNVR_11771	27	23713902	26384172	DUP	27	26000833	26975692	Meat_and_Carcass_QTL	31783	Omega-6_polyunsaturated_fatty_acid_content	ENSBTAG00000007051	CLDN23	claudin 23 [Source:HGNC Symbol;Acc:HGNC:17591]	No_Paralogs	protein_coding	Entire gene
CNVR_11771	27	23713902	26384172	DUP	27	26000833	26975692	Meat_and_Carcass_QTL	31777	Dihomo-gamma-linolenic_acid_content	ENSBTAG00000007115	GSR	glutathione-disulfide reductase [Source:HGNC Symbol;Acc:HGNC:4623]	Paralogs	protein_coding	Entire gene
CNVR_11771	27	23713902	26384172	DUP	27	26000833	26975692	Meat_and_Carcass_QTL	31783	Omega-6_polyunsaturated_fatty_acid_content	ENSBTAG00000007115	GSR	glutathione-disulfide reductase [Source:HGNC Symbol;Acc:HGNC:4623]	Paralogs	protein_coding	Entire gene
CNVR_11771	27	23713902	26384172	DUP	27	26000833	26975692	Meat_and_Carcass_QTL	31777	Dihomo-gamma-linolenic_acid_content	ENSBTAG00000009245	PPP2CB	protein phosphatase 2 catalytic subunit beta [Source:HGNC Symbol;Acc:HGNC:9300]	Paralogs	protein_coding	Entire gene
CNVR_11771	27	23713902	26384172	DUP	27	26000833	26975692	Meat_and_Carcass_QTL	31783	Omega-6_polyunsaturated_fatty_acid_content	ENSBTAG00000009245	PPP2CB	protein phosphatase 2 catalytic subunit beta [Source:HGNC Symbol;Acc:HGNC:9300]	Paralogs	protein_coding	Entire gene
CNVR_11771	27	23713902	26384172	DUP	27	26000833	26975692	Meat_and_Carcass_QTL	31777	Dihomo-gamma-linolenic_acid_content	ENSBTAG00000009685			Paralogs	protein_coding	Entire gene
CNVR_11771	27	23713902	26384172	DUP	27	26000833	26975692	Meat_and_Carcass_QTL	31783	Omega-6_polyunsaturated_fatty_acid_content	ENSBTAG00000009685			Paralogs	protein_coding	Entire gene
CNVR_11771	27	23713902	26384172	DUP	27	26000833	26975692	Meat_and_Carcass_QTL	31777	Dihomo-gamma-linolenic_acid_content	ENSBTAG00000010606	PPP1R3B	protein phosphatase 1 regulatory subunit 3B [Source:HGNC Symbol;Acc:HGNC:14942]	Paralogs	protein_coding	Entire gene
CNVR_11771	27	23713902	26384172	DUP	27	26000833	26975692	Meat_and_Carcass_QTL	31783	Omega-6_polyunsaturated_fatty_acid_content	ENSBTAG00000010606	PPP1R3B	protein phosphatase 1 regulatory subunit 3B [Source:HGNC Symbol;Acc:HGNC:14942]	Paralogs	protein_coding	Entire gene
CNVR_11771	27	23713902	26384172	DUP	27	26000833	26975692	Meat_and_Carcass_QTL	31777	Dihomo-gamma-linolenic_acid_content	ENSBTAG00000012691	GTF2E2	general transcription factor IIE subunit 2 [Source:HGNC Symbol;Acc:HGNC:4651]	No_Paralogs	protein_coding	Entire gene
CNVR_11771	27	23713902	26384172	DUP	27	26000833	26975692	Meat_and_Carcass_QTL	31783	Omega-6_polyunsaturated_fatty_acid_content	ENSBTAG00000012691	GTF2E2	general transcription factor IIE subunit 2 [Source:HGNC Symbol;Acc:HGNC:4651]	No_Paralogs	protein_coding	Entire gene
CNVR_11771	27	23713902	26384172	DUP	27	26000833	26975692	Meat_and_Carcass_QTL	31777	Dihomo-gamma-linolenic_acid_content	ENSBTAG00000013579	SARAF	store-operated calcium entry associated regulatory factor [Source:HGNC Symbol;Acc:HGNC:28789]	No_Paralogs	protein_coding	Entire gene
CNVR_11771	27	23713902	26384172	DUP	27	26000833	26975692	Meat_and_Carcass_QTL	31783	Omega-6_polyunsaturated_fatty_acid_content	ENSBTAG00000013579	SARAF	store-operated calcium entry associated regulatory factor [Source:HGNC Symbol;Acc:HGNC:28789]	No_Paralogs	protein_coding	Entire gene
CNVR_11771	27	23713902	26384172	DUP	27	26000833	26975692	Meat_and_Carcass_QTL	31777	Dihomo-gamma-linolenic_acid_content	ENSBTAG00000013581	LEPROTL1	leptin receptor overlapping transcript-like 1 [Source:HGNC Symbol;Acc:HGNC:6555]	Paralogs	protein_coding	Entire gene
CNVR_11771	27	23713902	26384172	DUP	27	26000833	26975692	Meat_and_Carcass_QTL	31783	Omega-6_polyunsaturated_fatty_acid_content	ENSBTAG00000013581	LEPROTL1	leptin receptor overlapping transcript-like 1 [Source:HGNC Symbol;Acc:HGNC:6555]	Paralogs	protein_coding	Entire gene
CNVR_11771	27	23713902	26384172	DUP	27	26000833	26975692	Meat_and_Carcass_QTL	31777	Dihomo-gamma-linolenic_acid_content	ENSBTAG00000015913	MFHAS1	malignant fibrous histiocytoma amplified sequence 1 [Source:HGNC Symbol;Acc:HGNC:16982]	Paralogs	protein_coding	Entire gene
CNVR_11771	27	23713902	26384172	DUP	27	26000833	26975692	Meat_and_Carcass_QTL	31783	Omega-6_polyunsaturated_fatty_acid_content	ENSBTAG00000015913	MFHAS1	malignant fibrous histiocytoma amplified sequence 1 [Source:HGNC Symbol;Acc:HGNC:16982]	Paralogs	protein_coding	Entire gene
CNVR_11771	27	23713902	26384172	DUP	27	26000833	26975692	Meat_and_Carcass_QTL	31777	Dihomo-gamma-linolenic_acid_content	ENSBTAG00000017083	TEX15	testis expressed 15, meiosis and synapsis associated [Source:HGNC Symbol;Acc:HGNC:11738]	No_Paralogs	protein_coding	Entire gene
CNVR_11771	27	23713902	26384172	DUP	27	26000833	26975692	Meat_and_Carcass_QTL	31783	Omega-6_polyunsaturated_fatty_acid_content	ENSBTAG00000017083	TEX15	testis expressed 15, meiosis and synapsis associated [Source:HGNC Symbol;Acc:HGNC:11738]	No_Paralogs	protein_coding	Entire gene
CNVR_11771	27	23713902	26384172	DUP	27	26000833	26975692	Meat_and_Carcass_QTL	31777	Dihomo-gamma-linolenic_acid_content	ENSBTAG00000017570			No_Paralogs	pseudogene	Entire gene
CNVR_11771	27	23713902	26384172	DUP	27	26000833	26975692	Meat_and_Carcass_QTL	31783	Omega-6_polyunsaturated_fatty_acid_content	ENSBTAG00000017570			No_Paralogs	pseudogene	Entire gene
CNVR_11771	27	23713902	26384172	DUP	27	26000833	26975692	Meat_and_Carcass_QTL	31777	Dihomo-gamma-linolenic_acid_content	ENSBTAG00000021592	WRN	Bos taurus Werner syndrome, RecQ helicase-like	Paralogs	protein_coding	Some exons
CNVR_11771	27	23713902	26384172	DUP	27	26000833	26975692	Meat_and_Carcass_QTL	31783	Omega-6_polyunsaturated_fatty_acid_content	ENSBTAG00000021592	WRN	Bos taurus Werner syndrome, RecQ helicase-like	Paralogs	protein_coding	Some exons
CNVR_11771	27	23713902	26384172	DUP	27	26000833	26975692	Meat_and_Carcass_QTL	31777	Dihomo-gamma-linolenic_acid_content	ENSBTAG00000033727	RBPMS	RNA binding protein with multiple splicing [Source:HGNC Symbol;Acc:HGNC:19097]	Paralogs	protein_coding	Entire gene
CNVR_11771	27	23713902	26384172	DUP	27	26000833	26975692	Meat_and_Carcass_QTL	31783	Omega-6_polyunsaturated_fatty_acid_content	ENSBTAG00000033727	RBPMS	RNA binding protein with multiple splicing [Source:HGNC Symbol;Acc:HGNC:19097]	Paralogs	protein_coding	Entire gene
CNVR_11771	27	23713902	26384172	DUP	27	26000833	26975692	Meat_and_Carcass_QTL	31777	Dihomo-gamma-linolenic_acid_content	ENSBTAG00000039328	PURG	purine rich element binding protein G [Source:HGNC Symbol;Acc:HGNC:17930]	Paralogs	protein_coding	Entire gene
CNVR_11771	27	23713902	26384172	DUP	27	26000833	26975692	Meat_and_Carcass_QTL	31783	Omega-6_polyunsaturated_fatty_acid_content	ENSBTAG00000039328	PURG	purine rich element binding protein G [Source:HGNC Symbol;Acc:HGNC:17930]	Paralogs	protein_coding	Entire gene
CNVR_11771	27	23713902	26384172	DUP	27	26000833	26975692	Meat_and_Carcass_QTL	31777	Dihomo-gamma-linolenic_acid_content	ENSBTAG00000042149	U6	U6 spliceosomal RNA [Source:RFAM;Acc:RF00026]	Paralogs	snRNA	Entire gene
CNVR_11771	27	23713902	26384172	DUP	27	26000833	26975692	Meat_and_Carcass_QTL	31783	Omega-6_polyunsaturated_fatty_acid_content	ENSBTAG00000042149	U6	U6 spliceosomal RNA [Source:RFAM;Acc:RF00026]	Paralogs	snRNA	Entire gene
CNVR_11771	27	23713902	26384172	DUP	27	26000833	26975692	Meat_and_Carcass_QTL	31777	Dihomo-gamma-linolenic_acid_content	ENSBTAG00000042502	SNORA1	Small nucleolar RNA SNORA1 [Source:RFAM;Acc:RF00408]	Paralogs	snoRNA	Entire gene
CNVR_11771	27	23713902	26384172	DUP	27	26000833	26975692	Meat_and_Carcass_QTL	31783	Omega-6_polyunsaturated_fatty_acid_content	ENSBTAG00000042502	SNORA1	Small nucleolar RNA SNORA1 [Source:RFAM;Acc:RF00408]	Paralogs	snoRNA	Entire gene
CNVR_11771	27	23713902	26384172	DUP	27	26000833	26975692	Meat_and_Carcass_QTL	31777	Dihomo-gamma-linolenic_acid_content	ENSBTAG00000044208	DUSP4	dual specificity protein phosphatase 4 [Source:RefSeq peptide;Acc:NP_001193882]	Paralogs	protein_coding	Entire gene
CNVR_11771	27	23713902	26384172	DUP	27	26000833	26975692	Meat_and_Carcass_QTL	31783	Omega-6_polyunsaturated_fatty_acid_content	ENSBTAG00000044208	DUSP4	dual specificity protein phosphatase 4 [Source:RefSeq peptide;Acc:NP_001193882]	Paralogs	protein_coding	Entire gene
CNVR_11771	27	23713902	26384172	DUP	27	26000833	26975692	Meat_and_Carcass_QTL	31777	Dihomo-gamma-linolenic_acid_content	ENSBTAG00000044214	bta-mir-2399	bta-mir-2399 [Source:miRBase;Acc:MI0011440]	No_Paralogs	miRNA	Entire gene
CNVR_11771	27	23713902	26384172	DUP	27	26000833	26975692	Meat_and_Carcass_QTL	31783	Omega-6_polyunsaturated_fatty_acid_content	ENSBTAG00000044214	bta-mir-2399	bta-mir-2399 [Source:miRBase;Acc:MI0011440]	No_Paralogs	miRNA	Entire gene
CNVR_11771	27	23713902	26384172	DUP	27	26000833	26975692	Meat_and_Carcass_QTL	31777	Dihomo-gamma-linolenic_acid_content	ENSBTAG00000047140	Metazoa_SRP	Metazoan signal recognition particle RNA [Source:RFAM;Acc:RF00017]	Paralogs	misc_RNA	Entire gene
CNVR_11771	27	23713902	26384172	DUP	27	26000833	26975692	Meat_and_Carcass_QTL	31783	Omega-6_polyunsaturated_fatty_acid_content	ENSBTAG00000047140	Metazoa_SRP	Metazoan signal recognition particle RNA [Source:RFAM;Acc:RF00017]	Paralogs	misc_RNA	Entire gene
CNVR_11771	27	23713902	26384172	DUP	27	26000833	26975692	Meat_and_Carcass_QTL	31777	Dihomo-gamma-linolenic_acid_content	ENSBTAG00000047512			No_Paralogs	pseudogene	Entire gene
CNVR_11771	27	23713902	26384172	DUP	27	26000833	26975692	Meat_and_Carcass_QTL	31783	Omega-6_polyunsaturated_fatty_acid_content	ENSBTAG00000047512			No_Paralogs	pseudogene	Entire gene
CNVR_12251	28	42620100	42623279	DEL	28	42520920	42749034	Production_QTL	22763	Body_weight_(birth)
CNVR_12305	29	2385708	5713726	DEL	29	2262975	2547207	Meat_and_Carcass_QTL	22888	Fat_thickness_at_the_12th_rib	ENSBTAG00000000284	NAALAD2	N-acetylated alpha-linked acidic dipeptidase 2 [Source:HGNC Symbol;Acc:HGNC:14526]	Paralogs	protein_coding	Entire gene
CNVR_12305	29	2385708	5713726	DEL	29	4264009	4471301	Production_QTL	22821	Average_daily_gain	ENSBTAG00000000284	NAALAD2	N-acetylated alpha-linked acidic dipeptidase 2 [Source:HGNC Symbol;Acc:HGNC:14526]	Paralogs	protein_coding	Entire gene
CNVR_12305	29	2385708	5713726	DEL	29	2262975	2522803	Production_QTL	22776	Body_weight_(yearling)	ENSBTAG00000000284	NAALAD2	N-acetylated alpha-linked acidic dipeptidase 2 [Source:HGNC Symbol;Acc:HGNC:14526]	Paralogs	protein_coding	Entire gene
CNVR_12305	29	2385708	5713726	DEL	29	2262975	2547207	Meat_and_Carcass_QTL	22888	Fat_thickness_at_the_12th_rib	ENSBTAG00000004081	FAT3	FAT atypical cadherin 3 [Source:HGNC Symbol;Acc:HGNC:23112]	Paralogs	protein_coding	5' UTR
CNVR_12305	29	2385708	5713726	DEL	29	4264009	4471301	Production_QTL	22821	Average_daily_gain	ENSBTAG00000004081	FAT3	FAT atypical cadherin 3 [Source:HGNC Symbol;Acc:HGNC:23112]	Paralogs	protein_coding	5' UTR
CNVR_12305	29	2385708	5713726	DEL	29	2262975	2522803	Production_QTL	22776	Body_weight_(yearling)	ENSBTAG00000004081	FAT3	FAT atypical cadherin 3 [Source:HGNC Symbol;Acc:HGNC:23112]	Paralogs	protein_coding	5' UTR
CNVR_12305	29	2385708	5713726	DEL	29	2262975	2547207	Meat_and_Carcass_QTL	22888	Fat_thickness_at_the_12th_rib	ENSBTAG00000009197	TRIM43		Paralogs	protein_coding	Entire gene
CNVR_12305	29	2385708	5713726	DEL	29	4264009	4471301	Production_QTL	22821	Average_daily_gain	ENSBTAG00000009197	TRIM43		Paralogs	protein_coding	Entire gene
CNVR_12305	29	2385708	5713726	DEL	29	2262975	2522803	Production_QTL	22776	Body_weight_(yearling)	ENSBTAG00000009197	TRIM43		Paralogs	protein_coding	Entire gene
CNVR_12305	29	2385708	5713726	DEL	29	2262975	2547207	Meat_and_Carcass_QTL	22888	Fat_thickness_at_the_12th_rib	ENSBTAG00000013615	CHORDC1	cysteine and histidine rich domain containing 1 [Source:HGNC Symbol;Acc:HGNC:14525]	Paralogs	protein_coding	Entire gene
CNVR_12305	29	2385708	5713726	DEL	29	4264009	4471301	Production_QTL	22821	Average_daily_gain	ENSBTAG00000013615	CHORDC1	cysteine and histidine rich domain containing 1 [Source:HGNC Symbol;Acc:HGNC:14525]	Paralogs	protein_coding	Entire gene
CNVR_12305	29	2385708	5713726	DEL	29	2262975	2522803	Production_QTL	22776	Body_weight_(yearling)	ENSBTAG00000013615	CHORDC1	cysteine and histidine rich domain containing 1 [Source:HGNC Symbol;Acc:HGNC:14525]	Paralogs	protein_coding	Entire gene
CNVR_12305	29	2385708	5713726	DEL	29	2262975	2547207	Meat_and_Carcass_QTL	22888	Fat_thickness_at_the_12th_rib	ENSBTAG00000016293	TRIM77	tripartite motif containing 77 [Source:HGNC Symbol;Acc:HGNC:34228]	Paralogs	protein_coding	Entire gene
CNVR_12305	29	2385708	5713726	DEL	29	4264009	4471301	Production_QTL	22821	Average_daily_gain	ENSBTAG00000016293	TRIM77	tripartite motif containing 77 [Source:HGNC Symbol;Acc:HGNC:34228]	Paralogs	protein_coding	Entire gene
CNVR_12305	29	2385708	5713726	DEL	29	2262975	2522803	Production_QTL	22776	Body_weight_(yearling)	ENSBTAG00000016293	TRIM77	tripartite motif containing 77 [Source:HGNC Symbol;Acc:HGNC:34228]	Paralogs	protein_coding	Entire gene
CNVR_12305	29	2385708	5713726	DEL	29	2262975	2547207	Meat_and_Carcass_QTL	22888	Fat_thickness_at_the_12th_rib	ENSBTAG00000033656			Paralogs	protein_coding	Entire gene
CNVR_12305	29	2385708	5713726	DEL	29	4264009	4471301	Production_QTL	22821	Average_daily_gain	ENSBTAG00000033656			Paralogs	protein_coding	Entire gene
CNVR_12305	29	2385708	5713726	DEL	29	2262975	2522803	Production_QTL	22776	Body_weight_(yearling)	ENSBTAG00000033656			Paralogs	protein_coding	Entire gene
CNVR_12305	29	2385708	5713726	DEL	29	2262975	2547207	Meat_and_Carcass_QTL	22888	Fat_thickness_at_the_12th_rib	ENSBTAG00000034891			Paralogs	protein_coding	Entire gene
CNVR_12305	29	2385708	5713726	DEL	29	4264009	4471301	Production_QTL	22821	Average_daily_gain	ENSBTAG00000034891			Paralogs	protein_coding	Entire gene
CNVR_12305	29	2385708	5713726	DEL	29	2262975	2522803	Production_QTL	22776	Body_weight_(yearling)	ENSBTAG00000034891			Paralogs	protein_coding	Entire gene
CNVR_12305	29	2385708	5713726	DEL	29	2262975	2547207	Meat_and_Carcass_QTL	22888	Fat_thickness_at_the_12th_rib	ENSBTAG00000034940			Paralogs	protein_coding	Entire gene
CNVR_12305	29	2385708	5713726	DEL	29	4264009	4471301	Production_QTL	22821	Average_daily_gain	ENSBTAG00000034940			Paralogs	protein_coding	Entire gene
CNVR_12305	29	2385708	5713726	DEL	29	2262975	2522803	Production_QTL	22776	Body_weight_(yearling)	ENSBTAG00000034940			Paralogs	protein_coding	Entire gene
CNVR_12305	29	2385708	5713726	DEL	29	2262975	2547207	Meat_and_Carcass_QTL	22888	Fat_thickness_at_the_12th_rib	ENSBTAG00000034964			No_Paralogs	pseudogene	Entire gene
CNVR_12305	29	2385708	5713726	DEL	29	4264009	4471301	Production_QTL	22821	Average_daily_gain	ENSBTAG00000034964			No_Paralogs	pseudogene	Entire gene
CNVR_12305	29	2385708	5713726	DEL	29	2262975	2522803	Production_QTL	22776	Body_weight_(yearling)	ENSBTAG00000034964			No_Paralogs	pseudogene	Entire gene
CNVR_12305	29	2385708	5713726	DEL	29	2262975	2547207	Meat_and_Carcass_QTL	22888	Fat_thickness_at_the_12th_rib	ENSBTAG00000042821	U6	U6 spliceosomal RNA [Source:RFAM;Acc:RF00026]	Paralogs	snRNA	Entire gene
CNVR_12305	29	2385708	5713726	DEL	29	4264009	4471301	Production_QTL	22821	Average_daily_gain	ENSBTAG00000042821	U6	U6 spliceosomal RNA [Source:RFAM;Acc:RF00026]	Paralogs	snRNA	Entire gene
CNVR_12305	29	2385708	5713726	DEL	29	2262975	2522803	Production_QTL	22776	Body_weight_(yearling)	ENSBTAG00000042821	U6	U6 spliceosomal RNA [Source:RFAM;Acc:RF00026]	Paralogs	snRNA	Entire gene
CNVR_12305	29	2385708	5713726	DEL	29	2262975	2547207	Meat_and_Carcass_QTL	22888	Fat_thickness_at_the_12th_rib	ENSBTAG00000042920	U6	U6 spliceosomal RNA [Source:RFAM;Acc:RF00026]	Paralogs	snRNA	Entire gene
CNVR_12305	29	2385708	5713726	DEL	29	4264009	4471301	Production_QTL	22821	Average_daily_gain	ENSBTAG00000042920	U6	U6 spliceosomal RNA [Source:RFAM;Acc:RF00026]	Paralogs	snRNA	Entire gene
CNVR_12305	29	2385708	5713726	DEL	29	2262975	2522803	Production_QTL	22776	Body_weight_(yearling)	ENSBTAG00000042920	U6	U6 spliceosomal RNA [Source:RFAM;Acc:RF00026]	Paralogs	snRNA	Entire gene
CNVR_12305	29	2385708	5713726	DEL	29	2262975	2547207	Meat_and_Carcass_QTL	22888	Fat_thickness_at_the_12th_rib	ENSBTAG00000046202			Paralogs	protein_coding	Entire gene
CNVR_12305	29	2385708	5713726	DEL	29	4264009	4471301	Production_QTL	22821	Average_daily_gain	ENSBTAG00000046202			Paralogs	protein_coding	Entire gene
CNVR_12305	29	2385708	5713726	DEL	29	2262975	2522803	Production_QTL	22776	Body_weight_(yearling)	ENSBTAG00000046202			Paralogs	protein_coding	Entire gene
CNVR_12305	29	2385708	5713726	DEL	29	2262975	2547207	Meat_and_Carcass_QTL	22888	Fat_thickness_at_the_12th_rib	ENSBTAG00000046740			Paralogs	protein_coding	Entire gene
CNVR_12305	29	2385708	5713726	DEL	29	4264009	4471301	Production_QTL	22821	Average_daily_gain	ENSBTAG00000046740			Paralogs	protein_coding	Entire gene
CNVR_12305	29	2385708	5713726	DEL	29	2262975	2522803	Production_QTL	22776	Body_weight_(yearling)	ENSBTAG00000046740			Paralogs	protein_coding	Entire gene
CNVR_12305	29	2385708	5713726	DEL	29	2262975	2547207	Meat_and_Carcass_QTL	22888	Fat_thickness_at_the_12th_rib	ENSBTAG00000046789			Paralogs	protein_coding	Entire gene
CNVR_12305	29	2385708	5713726	DEL	29	4264009	4471301	Production_QTL	22821	Average_daily_gain	ENSBTAG00000046789			Paralogs	protein_coding	Entire gene
CNVR_12305	29	2385708	5713726	DEL	29	2262975	2522803	Production_QTL	22776	Body_weight_(yearling)	ENSBTAG00000046789			Paralogs	protein_coding	Entire gene
CNVR_12305	29	2385708	5713726	DEL	29	2262975	2547207	Meat_and_Carcass_QTL	22888	Fat_thickness_at_the_12th_rib	ENSBTAG00000047929	U6	U6 spliceosomal RNA [Source:RFAM;Acc:RF00026]	Paralogs	snRNA	Entire gene
CNVR_12305	29	2385708	5713726	DEL	29	4264009	4471301	Production_QTL	22821	Average_daily_gain	ENSBTAG00000047929	U6	U6 spliceosomal RNA [Source:RFAM;Acc:RF00026]	Paralogs	snRNA	Entire gene
CNVR_12305	29	2385708	5713726	DEL	29	2262975	2522803	Production_QTL	22776	Body_weight_(yearling)	ENSBTAG00000047929	U6	U6 spliceosomal RNA [Source:RFAM;Acc:RF00026]	Paralogs	snRNA	Entire gene
CNVR_12306	29	2506353	2529041	DEL	29	2262975	2547207	Meat_and_Carcass_QTL	22888	Fat_thickness_at_the_12th_rib	ENSBTAG00000004081	FAT3	FAT atypical cadherin 3 [Source:HGNC Symbol;Acc:HGNC:23112]	Paralogs	protein_coding	Intron
CNVR_12306	29	2506353	2529041	DEL	29	2262975	2522803	Production_QTL	22776	Body_weight_(yearling)	ENSBTAG00000004081	FAT3	FAT atypical cadherin 3 [Source:HGNC Symbol;Acc:HGNC:23112]	Paralogs	protein_coding	Intron
CNVR_12306	29	2506353	2529041	DEL	29	2262975	2547207	Meat_and_Carcass_QTL	22888	Fat_thickness_at_the_12th_rib	ENSBTAG00000042920	U6	U6 spliceosomal RNA [Source:RFAM;Acc:RF00026]	Paralogs	snRNA	Entire gene
CNVR_12306	29	2506353	2529041	DEL	29	2262975	2522803	Production_QTL	22776	Body_weight_(yearling)	ENSBTAG00000042920	U6	U6 spliceosomal RNA [Source:RFAM;Acc:RF00026]	Paralogs	snRNA	Entire gene
CNVR_12329	29	4472982	4474281	DEL	29	4471301	4635145	Production_QTL	22822	Average_daily_gain
CNVR_12508	29	19354069	19357000	DEL	29	18046673	47449338	Meat_and_Carcass_QTL	19759	Margaric_acid_content
CNVR_12511	29	19421707	19430543	DEL	29	18046673	47449338	Meat_and_Carcass_QTL	19759	Margaric_acid_content
CNVR_12515	29	19477463	19479197	DEL	29	18046673	47449338	Meat_and_Carcass_QTL	19759	Margaric_acid_content
CNVR_12523	29	19769615	19770281	DEL	29	18046673	47449338	Meat_and_Carcass_QTL	19759	Margaric_acid_content
CNVR_12524	29	19858698	19859677	DEL	29	18046673	47449338	Meat_and_Carcass_QTL	19759	Margaric_acid_content
CNVR_12526	29	19998148	19998909	DEL	29	18046673	47449338	Meat_and_Carcass_QTL	19759	Margaric_acid_content
CNVR_12529	29	20187446	20188992	DEL	29	18046673	47449338	Meat_and_Carcass_QTL	19759	Margaric_acid_content
CNVR_12533	29	20816251	20818070	DEL	29	18046673	47449338	Meat_and_Carcass_QTL	19759	Margaric_acid_content
CNVR_12536	29	21022949	21023713	DEL	29	18046673	47449338	Meat_and_Carcass_QTL	19759	Margaric_acid_content
CNVR_12537	29	21023104	21023713	DEL	29	18046673	47449338	Meat_and_Carcass_QTL	19759	Margaric_acid_content
CNVR_12538	29	21188501	21192912	DEL	29	18046673	47449338	Meat_and_Carcass_QTL	19759	Margaric_acid_content
CNVR_12538	29	21188501	21192912	DEL	29	21125373	21329340	Production_QTL	22804	Average_daily_gain
CNVR_12549	29	21879119	21879888	DEL	29	18046673	47449338	Meat_and_Carcass_QTL	19759	Margaric_acid_content
CNVR_12555	29	22285257	22286152	DEL	29	18046673	47449338	Meat_and_Carcass_QTL	19759	Margaric_acid_content	ENSBTAG00000021654	GAS2	growth arrest specific 2 [Source:HGNC Symbol;Acc:HGNC:4167]	Paralogs	protein_coding	Intron
CNVR_12555	29	22285257	22286152	DEL	29	22019432	22964186	Reproduction_QTL	22899	First_service_conception	ENSBTAG00000021654	GAS2	growth arrest specific 2 [Source:HGNC Symbol;Acc:HGNC:4167]	Paralogs	protein_coding	Intron
CNVR_12572	29	23948914	23950500	DEL	29	18046673	47449338	Meat_and_Carcass_QTL	19759	Margaric_acid_content
CNVR_12574	29	24189251	24196500	DEL	29	18046673	47449338	Meat_and_Carcass_QTL	19759	Margaric_acid_content
CNVR_12575	29	24232854	24233834	DEL	29	18046673	47449338	Meat_and_Carcass_QTL	19759	Margaric_acid_content
CNVR_12576	29	24240091	24242434	DEL	29	18046673	47449338	Meat_and_Carcass_QTL	19759	Margaric_acid_content
CNVR_12588	29	26680319	26682766	DEL	29	18046673	47449338	Meat_and_Carcass_QTL	19759	Margaric_acid_content
CNVR_12593	29	26915126	26916750	DEL	29	18046673	47449338	Meat_and_Carcass_QTL	19759	Margaric_acid_content
CNVR_12596	29	27173916	27174447	DEL	29	18046673	47449338	Meat_and_Carcass_QTL	19759	Margaric_acid_content
CNVR_12598	29	27318215	27319513	DEL	29	18046673	47449338	Meat_and_Carcass_QTL	19759	Margaric_acid_content
CNVR_12603	29	27406611	27409376	DEL	29	18046673	47449338	Meat_and_Carcass_QTL	19759	Margaric_acid_content
CNVR_12612	29	27669660	27670643	DEL	29	18046673	47449338	Meat_and_Carcass_QTL	19759	Margaric_acid_content
CNVR_12618	29	27811237	27812902	DEL	29	18046673	47449338	Meat_and_Carcass_QTL	19759	Margaric_acid_content
CNVR_12619	29	27865383	27866385	DEL	29	18046673	47449338	Meat_and_Carcass_QTL	19759	Margaric_acid_content
CNVR_12621	29	27914177	27916140	DEL	29	18046673	47449338	Meat_and_Carcass_QTL	19759	Margaric_acid_content
CNVR_12622	29	27932401	27935500	DEL	29	18046673	47449338	Meat_and_Carcass_QTL	19759	Margaric_acid_content
CNVR_12625	29	27944997	27945601	DEL	29	18046673	47449338	Meat_and_Carcass_QTL	19759	Margaric_acid_content
CNVR_12626	29	27966001	27971750	DEL	29	18046673	47449338	Meat_and_Carcass_QTL	19759	Margaric_acid_content
CNVR_12628	29	28056881	28066485	DEL	29	18046673	47449338	Meat_and_Carcass_QTL	19759	Margaric_acid_content
CNVR_12629	29	28066615	28068351	DEL	29	18046673	47449338	Meat_and_Carcass_QTL	19759	Margaric_acid_content
CNVR_12636	29	28369696	28400467	DEL	29	18046673	47449338	Meat_and_Carcass_QTL	19759	Margaric_acid_content
CNVR_12638	29	28581218	28583261	DEL	29	18046673	47449338	Meat_and_Carcass_QTL	19759	Margaric_acid_content
CNVR_12644	29	30225001	30277219	DUP|DEL	29	18046673	47449338	Meat_and_Carcass_QTL	19759	Margaric_acid_content
CNVR_12646	29	30225001	30390000	DUP|DEL	29	18046673	47449338	Meat_and_Carcass_QTL	19759	Margaric_acid_content
CNVR_12657	29	30230172	30387000	DUP|DEL	29	18046673	47449338	Meat_and_Carcass_QTL	19759	Margaric_acid_content
CNVR_12663	29	30251470	30255246	DEL	29	18046673	47449338	Meat_and_Carcass_QTL	19759	Margaric_acid_content
CNVR_12670	29	30264313	30338591	DUP|DEL	29	18046673	47449338	Meat_and_Carcass_QTL	19759	Margaric_acid_content
CNVR_12675	29	30268117	30386750	DUP|DEL	29	18046673	47449338	Meat_and_Carcass_QTL	19759	Margaric_acid_content
CNVR_12676	29	30272251	30338591	DUP|DEL	29	18046673	47449338	Meat_and_Carcass_QTL	19759	Margaric_acid_content
CNVR_12678	29	30272251	30343316	DUP|DEL	29	18046673	47449338	Meat_and_Carcass_QTL	19759	Margaric_acid_content
CNVR_12683	29	30285294	30386700	DUP|DEL	29	18046673	47449338	Meat_and_Carcass_QTL	19759	Margaric_acid_content
CNVR_12723	29	30384318	30384814	DEL	29	18046673	47449338	Meat_and_Carcass_QTL	19759	Margaric_acid_content
CNVR_12751	29	36266425	36267153	DEL	29	18046673	47449338	Meat_and_Carcass_QTL	19759	Margaric_acid_content
CNVR_12753	29	36564501	36576250	DEL	29	18046673	47449338	Meat_and_Carcass_QTL	19759	Margaric_acid_content
CNVR_12755	29	36596377	36598295	DEL	29	18046673	47449338	Meat_and_Carcass_QTL	19759	Margaric_acid_content
CNVR_12760	29	37130609	37132018	DEL	29	18046673	47449338	Meat_and_Carcass_QTL	19759	Margaric_acid_content
CNVR_12761	29	37288393	37289042	DEL	29	18046673	47449338	Meat_and_Carcass_QTL	19759	Margaric_acid_content
CNVR_12769	29	38431845	39014499	DEL	29	18046673	47449338	Meat_and_Carcass_QTL	19759	Margaric_acid_content	ENSBTAG00000007849			Paralogs	protein_coding	Entire gene
CNVR_12769	29	38431845	39014499	DEL	29	18046673	47449338	Meat_and_Carcass_QTL	19759	Margaric_acid_content	ENSBTAG00000036172			Paralogs	protein_coding	Entire gene
CNVR_12769	29	38431845	39014499	DEL	29	18046673	47449338	Meat_and_Carcass_QTL	19759	Margaric_acid_content	ENSBTAG00000036277			Paralogs	protein_coding	Entire gene
CNVR_12769	29	38431845	39014499	DEL	29	18046673	47449338	Meat_and_Carcass_QTL	19759	Margaric_acid_content	ENSBTAG00000039036			Paralogs	protein_coding	5' UTR
CNVR_12769	29	38431845	39014499	DEL	29	18046673	47449338	Meat_and_Carcass_QTL	19759	Margaric_acid_content	ENSBTAG00000039045			Paralogs	protein_coding	Entire gene
CNVR_12769	29	38431845	39014499	DEL	29	18046673	47449338	Meat_and_Carcass_QTL	19759	Margaric_acid_content	ENSBTAG00000039970		pregnancy-associated glycoprotein 16 precursor [Source:RefSeq peptide;Acc:NP_788798]	Paralogs	protein_coding	Entire gene
CNVR_12769	29	38431845	39014499	DEL	29	18046673	47449338	Meat_and_Carcass_QTL	19759	Margaric_acid_content	ENSBTAG00000040140			Paralogs	protein_coding	Entire gene
CNVR_12769	29	38431845	39014499	DEL	29	18046673	47449338	Meat_and_Carcass_QTL	19759	Margaric_acid_content	ENSBTAG00000045670			Paralogs	protein_coding	Entire gene
CNVR_12769	29	38431845	39014499	DEL	29	18046673	47449338	Meat_and_Carcass_QTL	19759	Margaric_acid_content	ENSBTAG00000046038			Paralogs	protein_coding	Entire gene
CNVR_12769	29	38431845	39014499	DEL	29	18046673	47449338	Meat_and_Carcass_QTL	19759	Margaric_acid_content	ENSBTAG00000046497			Paralogs	protein_coding	Entire gene
CNVR_12769	29	38431845	39014499	DEL	29	18046673	47449338	Meat_and_Carcass_QTL	19759	Margaric_acid_content	ENSBTAG00000047141		pregnancy-associated glycoprotein 7 isoform 1 precursor [Source:RefSeq peptide;Acc:NP_001103448]	Paralogs	protein_coding	Entire gene
CNVR_12769	29	38431845	39014499	DEL	29	18046673	47449338	Meat_and_Carcass_QTL	19759	Margaric_acid_content	ENSBTAG00000047989			Paralogs	protein_coding	Entire gene
CNVR_12769	29	38431845	39014499	DEL	29	18046673	47449338	Meat_and_Carcass_QTL	19759	Margaric_acid_content	ENSBTAG00000048133			Paralogs	protein_coding	Entire gene
CNVR_12771	29	38481158	38482750	DEL	29	18046673	47449338	Meat_and_Carcass_QTL	19759	Margaric_acid_content
CNVR_12781	29	38913544	39000290	DEL	29	18046673	47449338	Meat_and_Carcass_QTL	19759	Margaric_acid_content	ENSBTAG00000039045			Paralogs	protein_coding	Entire gene
CNVR_12781	29	38913544	39000290	DEL	29	18046673	47449338	Meat_and_Carcass_QTL	19759	Margaric_acid_content	ENSBTAG00000039970		pregnancy-associated glycoprotein 16 precursor [Source:RefSeq peptide;Acc:NP_788798]	Paralogs	protein_coding	Entire gene
CNVR_12781	29	38913544	39000290	DEL	29	18046673	47449338	Meat_and_Carcass_QTL	19759	Margaric_acid_content	ENSBTAG00000047989			Paralogs	protein_coding	Entire gene
CNVR_12788	29	39225239	39640849	DEL	29	18046673	47449338	Meat_and_Carcass_QTL	19759	Margaric_acid_content	ENSBTAG00000026016			Paralogs	protein_coding	Entire gene
CNVR_12788	29	39225239	39640849	DEL	29	18046673	47449338	Meat_and_Carcass_QTL	19759	Margaric_acid_content	ENSBTAG00000034244			Paralogs	protein_coding	Entire gene
CNVR_12788	29	39225239	39640849	DEL	29	18046673	47449338	Meat_and_Carcass_QTL	19759	Margaric_acid_content	ENSBTAG00000035736			Paralogs	protein_coding	Entire gene
CNVR_12788	29	39225239	39640849	DEL	29	18046673	47449338	Meat_and_Carcass_QTL	19759	Margaric_acid_content	ENSBTAG00000038918			Paralogs	protein_coding	Entire gene
CNVR_12788	29	39225239	39640849	DEL	29	18046673	47449338	Meat_and_Carcass_QTL	19759	Margaric_acid_content	ENSBTAG00000046398			Paralogs	protein_coding	Entire gene
CNVR_12788	29	39225239	39640849	DEL	29	18046673	47449338	Meat_and_Carcass_QTL	19759	Margaric_acid_content	ENSBTAG00000047419			Paralogs	protein_coding	Entire gene
CNVR_12788	29	39225239	39640849	DEL	29	18046673	47449338	Meat_and_Carcass_QTL	19759	Margaric_acid_content	ENSBTAG00000047892			Paralogs	protein_coding	Entire gene
CNVR_12788	29	39225239	39640849	DEL	29	18046673	47449338	Meat_and_Carcass_QTL	19759	Margaric_acid_content	ENSBTAG00000048073			Paralogs	protein_coding	Entire gene
CNVR_12788	29	39225239	39640849	DEL	29	18046673	47449338	Meat_and_Carcass_QTL	19759	Margaric_acid_content	ENSBTAG00000048202			Paralogs	protein_coding	5' UTR
CNVR_12790	29	39279769	39644537	DEL	29	18046673	47449338	Meat_and_Carcass_QTL	19759	Margaric_acid_content	ENSBTAG00000026016			Paralogs	protein_coding	Entire gene
CNVR_12790	29	39279769	39644537	DEL	29	18046673	47449338	Meat_and_Carcass_QTL	19759	Margaric_acid_content	ENSBTAG00000034244			Paralogs	protein_coding	Entire gene
CNVR_12790	29	39279769	39644537	DEL	29	18046673	47449338	Meat_and_Carcass_QTL	19759	Margaric_acid_content	ENSBTAG00000035736			Paralogs	protein_coding	Entire gene
CNVR_12790	29	39279769	39644537	DEL	29	18046673	47449338	Meat_and_Carcass_QTL	19759	Margaric_acid_content	ENSBTAG00000038918			Paralogs	protein_coding	Entire gene
CNVR_12790	29	39279769	39644537	DEL	29	18046673	47449338	Meat_and_Carcass_QTL	19759	Margaric_acid_content	ENSBTAG00000047419			Paralogs	protein_coding	Entire gene
CNVR_12790	29	39279769	39644537	DEL	29	18046673	47449338	Meat_and_Carcass_QTL	19759	Margaric_acid_content	ENSBTAG00000047892			Paralogs	protein_coding	Entire gene
CNVR_12790	29	39279769	39644537	DEL	29	18046673	47449338	Meat_and_Carcass_QTL	19759	Margaric_acid_content	ENSBTAG00000048073			Paralogs	protein_coding	Entire gene
CNVR_12792	29	39339751	39367250	DEL	29	18046673	47449338	Meat_and_Carcass_QTL	19759	Margaric_acid_content	ENSBTAG00000034244			Paralogs	protein_coding	Entire gene
CNVR_12792	29	39339751	39367250	DEL	29	18046673	47449338	Meat_and_Carcass_QTL	19759	Margaric_acid_content	ENSBTAG00000047419			Paralogs	protein_coding	Intron
CNVR_12798	29	39592813	39812107	DEL	29	18046673	47449338	Meat_and_Carcass_QTL	19759	Margaric_acid_content	ENSBTAG00000026016			Paralogs	protein_coding	Entire gene
CNVR_12798	29	39592813	39812107	DEL	29	18046673	47449338	Meat_and_Carcass_QTL	19759	Margaric_acid_content	ENSBTAG00000037784			Paralogs	protein_coding	Entire gene
CNVR_12798	29	39592813	39812107	DEL	29	18046673	47449338	Meat_and_Carcass_QTL	19759	Margaric_acid_content	ENSBTAG00000038506			Paralogs	protein_coding	Entire gene
CNVR_12798	29	39592813	39812107	DEL	29	18046673	47449338	Meat_and_Carcass_QTL	19759	Margaric_acid_content	ENSBTAG00000038918			Paralogs	protein_coding	Entire gene
CNVR_12798	29	39592813	39812107	DEL	29	18046673	47449338	Meat_and_Carcass_QTL	19759	Margaric_acid_content	ENSBTAG00000046085			Paralogs	protein_coding	Entire gene
CNVR_12798	29	39592813	39812107	DEL	29	18046673	47449338	Meat_and_Carcass_QTL	19759	Margaric_acid_content	ENSBTAG00000046686			Paralogs	protein_coding	Entire gene
CNVR_12808	29	40083223	40084276	DEL	29	18046673	47449338	Meat_and_Carcass_QTL	19759	Margaric_acid_content
CNVR_12811	29	40256184	40259258	DEL	29	18046673	47449338	Meat_and_Carcass_QTL	19759	Margaric_acid_content
CNVR_12812	29	40362653	40392404	DUP|DEL	29	18046673	47449338	Meat_and_Carcass_QTL	19759	Margaric_acid_content
CNVR_12824	29	42463828	42539893	DEL	29	18046673	47449338	Meat_and_Carcass_QTL	19759	Margaric_acid_content	ENSBTAG00000011019			Paralogs	protein_coding	Entire gene
CNVR_12833	29	43677305	43678097	DEL	29	18046673	47449338	Meat_and_Carcass_QTL	19759	Margaric_acid_content
CNVR_12837	29	44621101	44623338	DEL	29	18046673	47449338	Meat_and_Carcass_QTL	19759	Margaric_acid_content	ENSBTAG00000046150			No_Paralogs	protein_coding	Some exons
CNVR_12839	29	44929201	44930553	DEL	29	18046673	47449338	Meat_and_Carcass_QTL	19759	Margaric_acid_content	ENSBTAG00000009026	PACS1	phosphofurin acidic cluster sorting protein 1 [Source:HGNC Symbol;Acc:HGNC:30032]	Paralogs	protein_coding	Some exons
CNVR_12886	3	702501	773700	DUP	3	20	55074485	Production_Association	24711	Body_weight_(weaning)	ENSBTAG00000020968	MPC2	mitochondrial pyruvate carrier 2 [Source:HGNC Symbol;Acc:HGNC:24515]	No_Paralogs	protein_coding	Some exons
CNVR_12886	3	702501	773700	DUP	3	20	55074485	Production_Association	24711	Body_weight_(weaning)	ENSBTAG00000020969	DCAF6	DDB1 and CUL4 associated factor 6 [Source:HGNC Symbol;Acc:HGNC:30002]	Paralogs	protein_coding	5' UTR
CNVR_12886	3	702501	773700	DUP	3	20	55074485	Production_Association	24711	Body_weight_(weaning)	ENSBTAG00000045995			No_Paralogs	pseudogene	Entire gene
CNVR_12889	3	1024751	1050900	DUP|DEL	3	20	55074485	Production_Association	24711	Body_weight_(weaning)
CNVR_12891	3	1047518	1048389	DEL	3	20	55074485	Production_Association	24711	Body_weight_(weaning)
CNVR_12898	3	1629644	1639659	DEL	3	20	55074485	Production_Association	24711	Body_weight_(weaning)
CNVR_12902	3	1824967	1825876	DEL	3	20	55074485	Production_Association	24711	Body_weight_(weaning)
CNVR_12904	3	2212615	2213426	DEL	3	20	55074485	Production_Association	24711	Body_weight_(weaning)
CNVR_12906	3	2353362	2355329	DEL	3	20	55074485	Production_Association	24711	Body_weight_(weaning)
CNVR_12914	3	2962495	2963704	DEL	3	20	55074485	Production_Association	24711	Body_weight_(weaning)
CNVR_12915	3	2973478	2974171	DEL	3	20	55074485	Production_Association	24711	Body_weight_(weaning)
CNVR_12925	3	4085001	4088863	DUP	3	20	55074485	Production_Association	24711	Body_weight_(weaning)
CNVR_12933	3	4987848	5025162	DEL	3	20	55074485	Production_Association	24711	Body_weight_(weaning)
CNVR_12935	3	5143159	5144128	DEL	3	20	55074485	Production_Association	24711	Body_weight_(weaning)
CNVR_12936	3	5161751	5165500	DEL	3	20	55074485	Production_Association	24711	Body_weight_(weaning)
CNVR_12937	3	5175084	5175909	DEL	3	20	55074485	Production_Association	24711	Body_weight_(weaning)
CNVR_12944	3	5652123	5653216	DEL	3	20	55074485	Production_Association	24711	Body_weight_(weaning)
CNVR_12945	3	5779846	7464429	DEL	3	6009105	6999643	Meat_and_Carcass_QTL	31755	Myristic_acid_content	ENSBTAG00000001608			No_Paralogs	processed_pseudogene	Entire gene
CNVR_12945	3	5779846	7464429	DEL	3	20	55074485	Production_Association	24711	Body_weight_(weaning)	ENSBTAG00000001608			No_Paralogs	processed_pseudogene	Entire gene
CNVR_12945	3	5779846	7464429	DEL	3	6009105	6999643	Meat_and_Carcass_QTL	31755	Myristic_acid_content	ENSBTAG00000004885	DDR2	discoidin domain receptor tyrosine kinase 2 [Source:HGNC Symbol;Acc:HGNC:2731]	Paralogs	protein_coding	Entire gene
CNVR_12945	3	5779846	7464429	DEL	3	20	55074485	Production_Association	24711	Body_weight_(weaning)	ENSBTAG00000004885	DDR2	discoidin domain receptor tyrosine kinase 2 [Source:HGNC Symbol;Acc:HGNC:2731]	Paralogs	protein_coding	Entire gene
CNVR_12945	3	5779846	7464429	DEL	3	6009105	6999643	Meat_and_Carcass_QTL	31755	Myristic_acid_content	ENSBTAG00000005976	HSD17B7	hydroxysteroid 17-beta dehydrogenase 7 [Source:HGNC Symbol;Acc:HGNC:5215]	No_Paralogs	protein_coding	Entire gene
CNVR_12945	3	5779846	7464429	DEL	3	20	55074485	Production_Association	24711	Body_weight_(weaning)	ENSBTAG00000005976	HSD17B7	hydroxysteroid 17-beta dehydrogenase 7 [Source:HGNC Symbol;Acc:HGNC:5215]	No_Paralogs	protein_coding	Entire gene
CNVR_12945	3	5779846	7464429	DEL	3	6009105	6999643	Meat_and_Carcass_QTL	31755	Myristic_acid_content	ENSBTAG00000007247	NUF2	NUF2, NDC80 kinetochore complex component [Source:HGNC Symbol;Acc:HGNC:14621]	No_Paralogs	protein_coding	Entire gene
CNVR_12945	3	5779846	7464429	DEL	3	20	55074485	Production_Association	24711	Body_weight_(weaning)	ENSBTAG00000007247	NUF2	NUF2, NDC80 kinetochore complex component [Source:HGNC Symbol;Acc:HGNC:14621]	No_Paralogs	protein_coding	Entire gene
CNVR_12945	3	5779846	7464429	DEL	3	6009105	6999643	Meat_and_Carcass_QTL	31755	Myristic_acid_content	ENSBTAG00000010158		carboxyl-terminal PDZ ligand of neuronal nitric oxide synthase protein [Source:RefSeq peptide;Acc:NP_001139691]	No_Paralogs	protein_coding	Entire gene
CNVR_12945	3	5779846	7464429	DEL	3	20	55074485	Production_Association	24711	Body_weight_(weaning)	ENSBTAG00000010158		carboxyl-terminal PDZ ligand of neuronal nitric oxide synthase protein [Source:RefSeq peptide;Acc:NP_001139691]	No_Paralogs	protein_coding	Entire gene
CNVR_12945	3	5779846	7464429	DEL	3	6009105	6999643	Meat_and_Carcass_QTL	31755	Myristic_acid_content	ENSBTAG00000010174	C1orf111	spermatogenesis associated 46 [Source:HGNC Symbol;Acc:HGNC:27648]	No_Paralogs	protein_coding	Entire gene
CNVR_12945	3	5779846	7464429	DEL	3	20	55074485	Production_Association	24711	Body_weight_(weaning)	ENSBTAG00000010174	C1orf111	spermatogenesis associated 46 [Source:HGNC Symbol;Acc:HGNC:27648]	No_Paralogs	protein_coding	Entire gene
CNVR_12945	3	5779846	7464429	DEL	3	6009105	6999643	Meat_and_Carcass_QTL	31755	Myristic_acid_content	ENSBTAG00000010206	UAP1	UDP-N-acetylglucosamine pyrophosphorylase 1 [Source:HGNC Symbol;Acc:HGNC:12457]	Paralogs	protein_coding	Entire gene
CNVR_12945	3	5779846	7464429	DEL	3	20	55074485	Production_Association	24711	Body_weight_(weaning)	ENSBTAG00000010206	UAP1	UDP-N-acetylglucosamine pyrophosphorylase 1 [Source:HGNC Symbol;Acc:HGNC:12457]	Paralogs	protein_coding	Entire gene
CNVR_12945	3	5779846	7464429	DEL	3	6009105	6999643	Meat_and_Carcass_QTL	31755	Myristic_acid_content	ENSBTAG00000012694	UHMK1	U2AF homology motif kinase 1 [Source:HGNC Symbol;Acc:HGNC:19683]	Paralogs	protein_coding	Entire gene
CNVR_12945	3	5779846	7464429	DEL	3	20	55074485	Production_Association	24711	Body_weight_(weaning)	ENSBTAG00000012694	UHMK1	U2AF homology motif kinase 1 [Source:HGNC Symbol;Acc:HGNC:19683]	Paralogs	protein_coding	Entire gene
CNVR_12945	3	5779846	7464429	DEL	3	6009105	6999643	Meat_and_Carcass_QTL	31755	Myristic_acid_content	ENSBTAG00000016341	RGS5	regulator of G protein signaling 5 [Source:HGNC Symbol;Acc:HGNC:10001]	Paralogs	protein_coding	Entire gene
CNVR_12945	3	5779846	7464429	DEL	3	20	55074485	Production_Association	24711	Body_weight_(weaning)	ENSBTAG00000016341	RGS5	regulator of G protein signaling 5 [Source:HGNC Symbol;Acc:HGNC:10001]	Paralogs	protein_coding	Entire gene
CNVR_12945	3	5779846	7464429	DEL	3	6009105	6999643	Meat_and_Carcass_QTL	31755	Myristic_acid_content	ENSBTAG00000020767	SH2D1B	SH2 domain-containing protein 1B [Source:RefSeq peptide;Acc:NP_001180091]	Paralogs	protein_coding	Entire gene
CNVR_12945	3	5779846	7464429	DEL	3	20	55074485	Production_Association	24711	Body_weight_(weaning)	ENSBTAG00000020767	SH2D1B	SH2 domain-containing protein 1B [Source:RefSeq peptide;Acc:NP_001180091]	Paralogs	protein_coding	Entire gene
CNVR_12945	3	5779846	7464429	DEL	3	6009105	6999643	Meat_and_Carcass_QTL	31755	Myristic_acid_content	ENSBTAG00000027425	CCDC190	coiled-coil domain containing 190 [Source:HGNC Symbol;Acc:HGNC:28736]	No_Paralogs	protein_coding	Entire gene
CNVR_12945	3	5779846	7464429	DEL	3	20	55074485	Production_Association	24711	Body_weight_(weaning)	ENSBTAG00000027425	CCDC190	coiled-coil domain containing 190 [Source:HGNC Symbol;Acc:HGNC:28736]	No_Paralogs	protein_coding	Entire gene
CNVR_12945	3	5779846	7464429	DEL	3	6009105	6999643	Meat_and_Carcass_QTL	31755	Myristic_acid_content	ENSBTAG00000046277	RGS4	regulator of G protein signaling 4 [Source:HGNC Symbol;Acc:HGNC:10000]	Paralogs	protein_coding	Entire gene
CNVR_12945	3	5779846	7464429	DEL	3	20	55074485	Production_Association	24711	Body_weight_(weaning)	ENSBTAG00000046277	RGS4	regulator of G protein signaling 4 [Source:HGNC Symbol;Acc:HGNC:10000]	Paralogs	protein_coding	Entire gene
CNVR_12953	3	6724661	6725461	DEL	3	6009105	6999643	Meat_and_Carcass_QTL	31755	Myristic_acid_content	ENSBTAG00000004885	DDR2	discoidin domain receptor tyrosine kinase 2 [Source:HGNC Symbol;Acc:HGNC:2731]	Paralogs	protein_coding	Intron
CNVR_12953	3	6724661	6725461	DEL	3	20	55074485	Production_Association	24711	Body_weight_(weaning)	ENSBTAG00000004885	DDR2	discoidin domain receptor tyrosine kinase 2 [Source:HGNC Symbol;Acc:HGNC:2731]	Paralogs	protein_coding	Intron
CNVR_12954	3	6806155	6806755	DEL	3	6009105	6999643	Meat_and_Carcass_QTL	31755	Myristic_acid_content	ENSBTAG00000004885	DDR2	discoidin domain receptor tyrosine kinase 2 [Source:HGNC Symbol;Acc:HGNC:2731]	Paralogs	protein_coding	Intron
CNVR_12954	3	6806155	6806755	DEL	3	20	55074485	Production_Association	24711	Body_weight_(weaning)	ENSBTAG00000004885	DDR2	discoidin domain receptor tyrosine kinase 2 [Source:HGNC Symbol;Acc:HGNC:2731]	Paralogs	protein_coding	Intron
CNVR_12956	3	6953584	6955005	DEL	3	20	55074485	Production_Association	24711	Body_weight_(weaning)
CNVR_12956	3	6953584	6955005	DEL	3	6009105	6999643	Meat_and_Carcass_QTL	31755	Myristic_acid_content
CNVR_12960	3	7268596	7269934	DEL	3	20	55074485	Production_Association	24711	Body_weight_(weaning)	ENSBTAG00000010158		carboxyl-terminal PDZ ligand of neuronal nitric oxide synthase protein [Source:RefSeq peptide;Acc:NP_001139691]	No_Paralogs	protein_coding	Intron
CNVR_12965	3	7861161	7862798	DEL	3	20	55074485	Production_Association	24711	Body_weight_(weaning)
CNVR_12968	3	7979869	7981108	DEL	3	20	55074485	Production_Association	24711	Body_weight_(weaning)
CNVR_12970	3	8098185	8107121	DUP|DEL	3	20	55074485	Production_Association	24711	Body_weight_(weaning)
CNVR_12971	3	8101501	8112500	DUP	3	20	55074485	Production_Association	24711	Body_weight_(weaning)
CNVR_12972	3	8131751	8138000	DEL	3	20	55074485	Production_Association	24711	Body_weight_(weaning)
CNVR_12973	3	8472866	8474083	DEL	3	20	55074485	Production_Association	24711	Body_weight_(weaning)
CNVR_12982	3	8680534	8724599	CNV	3	20	55074485	Production_Association	24711	Body_weight_(weaning)	ENSBTAG00000022937			Paralogs	protein_coding	Entire gene
CNVR_12982	3	8680534	8724599	CNV	3	20	55074485	Production_Association	24711	Body_weight_(weaning)	ENSBTAG00000046236			No_Paralogs	pseudogene	Entire gene
CNVR_12983	3	8690025	8701128	CNV	3	20	55074485	Production_Association	24711	Body_weight_(weaning)	ENSBTAG00000022937			Paralogs	protein_coding	3' UTR
CNVR_12983	3	8690025	8701128	CNV	3	20	55074485	Production_Association	24711	Body_weight_(weaning)	ENSBTAG00000046236			No_Paralogs	pseudogene	Entire gene
CNVR_12984	3	8729751	8752500	DEL	3	20	55074485	Production_Association	24711	Body_weight_(weaning)	ENSBTAG00000040437			Paralogs	protein_coding	Entire gene
CNVR_12987	3	9008069	9009617	DEL	3	20	55074485	Production_Association	24711	Body_weight_(weaning)
CNVR_12990	3	9238524	9239416	DEL	3	20	55074485	Production_Association	24711	Body_weight_(weaning)	ENSBTAG00000019033	CD84	CD84 molecule [Source:HGNC Symbol;Acc:HGNC:1704]	Paralogs	protein_coding	Some exons
CNVR_12991	3	9663930	9664770	DEL	3	20	55074485	Production_Association	24711	Body_weight_(weaning)	ENSBTAG00000010551	ATP1A2	ATPase Na+/K+ transporting subunit alpha 2 [Source:HGNC Symbol;Acc:HGNC:800]	Paralogs	protein_coding	Intron
CNVR_12991	3	9663930	9664770	DEL	3	9258332	10558420	Reproduction_Association	15380	Gestation_length	ENSBTAG00000010551	ATP1A2	ATPase Na+/K+ transporting subunit alpha 2 [Source:HGNC Symbol;Acc:HGNC:800]	Paralogs	protein_coding	Intron
CNVR_12994	3	10079250	10080212	DEL	3	20	55074485	Production_Association	24711	Body_weight_(weaning)
CNVR_12994	3	10079250	10080212	DEL	3	9258332	10558420	Reproduction_Association	15379	Gestation_length
CNVR_12994	3	10079250	10080212	DEL	3	9258332	10558420	Reproduction_Association	15380	Gestation_length
CNVR_12997	3	10171204	10171699	DEL	3	20	55074485	Production_Association	24711	Body_weight_(weaning)
CNVR_12997	3	10171204	10171699	DEL	3	9258332	10558420	Reproduction_Association	15379	Gestation_length
CNVR_12997	3	10171204	10171699	DEL	3	9258332	10558420	Reproduction_Association	15380	Gestation_length
CNVR_12998	3	10322001	10326300	DEL	3	20	55074485	Production_Association	24711	Body_weight_(weaning)
CNVR_12998	3	10322001	10326300	DEL	3	9258332	10558420	Reproduction_Association	15379	Gestation_length
CNVR_12998	3	10322001	10326300	DEL	3	9258332	10558420	Reproduction_Association	15380	Gestation_length
CNVR_13007	3	11217901	11225100	DEL	3	11129475	11696849	Meat_and_Carcass_QTL	22860	Intramuscular_fat
CNVR_13007	3	11217901	11225100	DEL	3	20	55074485	Production_Association	24711	Body_weight_(weaning)
CNVR_13010	3	11356872	11362000	DEL	3	11129475	11696849	Meat_and_Carcass_QTL	22860	Intramuscular_fat
CNVR_13010	3	11356872	11362000	DEL	3	20	55074485	Production_Association	24711	Body_weight_(weaning)
CNVR_13011	3	11517001	11520750	DEL	3	11129475	11696849	Meat_and_Carcass_QTL	22860	Intramuscular_fat
CNVR_13011	3	11517001	11520750	DEL	3	20	55074485	Production_Association	24711	Body_weight_(weaning)
CNVR_13013	3	11618179	11621358	DEL	3	11129475	11696849	Meat_and_Carcass_QTL	22860	Intramuscular_fat
CNVR_13013	3	11618179	11621358	DEL	3	20	55074485	Production_Association	24711	Body_weight_(weaning)
CNVR_13016	3	11749501	11751170	DEL	3	20	55074485	Production_Association	24711	Body_weight_(weaning)
CNVR_13018	3	11804845	11805791	DEL	3	20	55074485	Production_Association	24711	Body_weight_(weaning)
CNVR_13025	3	11932001	11935250	DEL	3	20	55074485	Production_Association	24711	Body_weight_(weaning)
CNVR_13026	3	11942291	11943604	DEL	3	20	55074485	Production_Association	24711	Body_weight_(weaning)
CNVR_13027	3	11968539	12132015	DEL	3	20	55074485	Production_Association	24711	Body_weight_(weaning)	ENSBTAG00000038263	CD1A		Paralogs	protein_coding	Entire gene
CNVR_13027	3	11968539	12132015	DEL	3	20	55074485	Production_Association	24711	Body_weight_(weaning)	ENSBTAG00000047988		CD1D antigen, d polypeptide [Source:RefSeq peptide;Acc:NP_001192310]	Paralogs	protein_coding	Entire gene
CNVR_13036	3	12138222	12167507	DEL	3	20	55074485	Production_Association	24711	Body_weight_(weaning)	ENSBTAG00000024960			Paralogs	protein_coding	Entire gene
CNVR_13039	3	12554467	12593183	DEL	3	20	55074485	Production_Association	24711	Body_weight_(weaning)	ENSBTAG00000022514	CD5L	CD5 antigen-like precursor [Source:RefSeq peptide;Acc:NP_001095589]	Paralogs	protein_coding	3' UTR
CNVR_13045	3	12918257	12918988	DEL	3	20	55074485	Production_Association	24711	Body_weight_(weaning)
CNVR_13046	3	12992815	12994143	DEL	3	20	55074485	Production_Association	24711	Body_weight_(weaning)
CNVR_13049	3	13359834	13361387	DEL	3	20	55074485	Production_Association	24711	Body_weight_(weaning)
CNVR_13056	3	14261903	14263226	DEL	3	20	55074485	Production_Association	24711	Body_weight_(weaning)
CNVR_13060	3	14945857	15004678	DEL	3	20	55074485	Production_Association	24711	Body_weight_(weaning)	ENSBTAG00000011209	SYT11	synaptotagmin 11 [Source:HGNC Symbol;Acc:HGNC:19239]	Paralogs	protein_coding	5' UTR
CNVR_13060	3	14945857	15004678	DEL	3	20	55074485	Production_Association	24711	Body_weight_(weaning)	ENSBTAG00000045596			Paralogs	protein_coding	Entire gene
CNVR_13064	3	15448909	15450152	DEL	3	20	55074485	Production_Association	24711	Body_weight_(weaning)	ENSBTAG00000014841	GBA	glucosylceramidase beta [Source:HGNC Symbol;Acc:HGNC:4177]	No_Paralogs	protein_coding	Intron
CNVR_13072	3	17315138	17316774	DEL	3	20	55074485	Production_Association	24711	Body_weight_(weaning)
CNVR_13074	3	17449548	17562373	DUP|DEL	3	20	55074485	Production_Association	24711	Body_weight_(weaning)
CNVR_13076	3	17461695	17701211	DUP|DEL	3	20	55074485	Production_Association	24711	Body_weight_(weaning)
CNVR_13082	3	18001405	18002552	DEL	3	20	55074485	Production_Association	24711	Body_weight_(weaning)
CNVR_13083	3	18020136	18021250	DEL	3	20	55074485	Production_Association	24711	Body_weight_(weaning)
CNVR_13087	3	18288001	18290796	DEL	3	20	55074485	Production_Association	24711	Body_weight_(weaning)	ENSBTAG00000032446			Paralogs	protein_coding	Entire gene
CNVR_13088	3	18323730	18325006	DEL	3	20	55074485	Production_Association	24711	Body_weight_(weaning)	ENSBTAG00000019540	CRNN	cornulin [Source:RefSeq peptide;Acc:NP_001178232]	Paralogs	protein_coding	Some exons
CNVR_13092	3	18416079	18417500	DEL	3	20	55074485	Production_Association	24711	Body_weight_(weaning)	ENSBTAG00000011756	FLG2		Paralogs	protein_coding	Intron
CNVR_13098	3	19252727	19254000	DEL	3	20	55074485	Production_Association	24711	Body_weight_(weaning)	ENSBTAG00000017566	TUFT1	tuftelin 1 [Source:HGNC Symbol;Acc:HGNC:12422]	Paralogs	protein_coding	Intron
CNVR_13125	3	23498807	23500155	DEL	3	20	55074485	Production_Association	24711	Body_weight_(weaning)
CNVR_13126	3	23895453	23929875	DEL	3	20	55074485	Production_Association	24711	Body_weight_(weaning)
CNVR_13127	3	23978674	23979830	DEL	3	20	55074485	Production_Association	24711	Body_weight_(weaning)
CNVR_13132	3	24742165	24742997	DEL	3	20	55074485	Production_Association	24711	Body_weight_(weaning)
CNVR_13134	3	25061037	25064330	DUP|DEL	3	20	55074485	Production_Association	24711	Body_weight_(weaning)
CNVR_13134	3	25061037	25064330	DUP|DEL	3	25008982	25990012	Meat_and_Carcass_QTL	31756	Stearic_acid_content
CNVR_13134	3	25061037	25064330	DUP|DEL	3	25008982	25990012	Meat_and_Carcass_QTL	31765	Palmitoleic_acid_content
CNVR_13134	3	25061037	25064330	DUP|DEL	3	25008982	25990012	Meat_and_Carcass_QTL	31766	Oleic_acid_content
CNVR_13134	3	25061037	25064330	DUP|DEL	3	25008982	25990012	Meat_and_Carcass_QTL	31778	Monounsaturated_fatty_acid_content
CNVR_13141	3	26473426	26474790	DEL	3	20	55074485	Production_Association	24711	Body_weight_(weaning)
CNVR_13141	3	26473426	26474790	DEL	3	26002777	26998679	Meat_and_Carcass_QTL	31757	Palmitic_acid_content
CNVR_13141	3	26473426	26474790	DEL	3	26002777	26998679	Meat_and_Carcass_QTL	31764	Oleic_acid_content
CNVR_13141	3	26473426	26474790	DEL	3	26002777	26998679	Meat_and_Carcass_QTL	31779	Monounsaturated_fatty_acid_content
CNVR_13145	3	27855336	27856344	DEL	3	20	55074485	Production_Association	24711	Body_weight_(weaning)
CNVR_13145	3	27855336	27856344	DEL	3	27001604	27997941	Meat_and_Carcass_QTL	31772	Docosapentaenoic_acid_content
CNVR_13145	3	27855336	27856344	DEL	3	27001604	27997941	Meat_and_Carcass_QTL	31782	Omega-3_unsaturated_fatty_acid_content
CNVR_13149	3	28655986	28658347	DEL	3	20	55074485	Production_Association	24711	Body_weight_(weaning)
CNVR_13152	3	29413376	29414372	DEL	3	20	55074485	Production_Association	24711	Body_weight_(weaning)
CNVR_13157	3	30314161	30315500	DEL	3	20	55074485	Production_Association	24711	Body_weight_(weaning)
CNVR_13161	3	30993302	30994800	DEL	3	20	55074485	Production_Association	24711	Body_weight_(weaning)	ENSBTAG00000021602	CTTNBP2NL	CTTNBP2 N-terminal like [Source:HGNC Symbol;Acc:HGNC:25330]	Paralogs	protein_coding	Intron
CNVR_13163	3	31213863	31215027	DEL	3	20	55074485	Production_Association	24711	Body_weight_(weaning)
CNVR_13165	3	31823668	31825117	DEL	3	20	55074485	Production_Association	24711	Body_weight_(weaning)
CNVR_13165	3	31823668	31825117	DEL	3	31390885	33498488	Meat_and_Carcass_Association	36672	Lean_meat_yield
CNVR_13167	3	31922600	31923514	DEL	3	31390885	33498488	Meat_and_Carcass_Association	36672	Lean_meat_yield	ENSBTAG00000039738	TMIGD3		Paralogs	protein_coding	Intron
CNVR_13167	3	31922600	31923514	DEL	3	20	55074485	Production_Association	24711	Body_weight_(weaning)	ENSBTAG00000039738	TMIGD3		Paralogs	protein_coding	Intron
CNVR_13168	3	31932063	31933093	DEL	3	31390885	33498488	Meat_and_Carcass_Association	36672	Lean_meat_yield	ENSBTAG00000039738	TMIGD3		Paralogs	protein_coding	Intron
CNVR_13168	3	31932063	31933093	DEL	3	20	55074485	Production_Association	24711	Body_weight_(weaning)	ENSBTAG00000039738	TMIGD3		Paralogs	protein_coding	Intron
CNVR_13171	3	32156801	32158396	DEL	3	31390885	33498488	Meat_and_Carcass_Association	36672	Lean_meat_yield	ENSBTAG00000023535			Paralogs	protein_coding	Intron
CNVR_13171	3	32156801	32158396	DEL	3	20	55074485	Production_Association	24711	Body_weight_(weaning)	ENSBTAG00000023535			Paralogs	protein_coding	Intron
CNVR_13171	3	32156801	32158396	DEL	3	31991477	32186909	Production_QTL	22756	Body_weight_(birth)	ENSBTAG00000023535			Paralogs	protein_coding	Intron
CNVR_13187	3	35687650	35689053	DEL	3	20	55074485	Production_Association	24711	Body_weight_(weaning)	ENSBTAG00000031575	VAV3	vav guanine nucleotide exchange factor 3 [Source:HGNC Symbol;Acc:HGNC:12659]	Paralogs	protein_coding	Intron
CNVR_13191	3	36418452	36420631	DEL	3	20	55074485	Production_Association	24711	Body_weight_(weaning)
CNVR_13195	3	36722681	39154078	DEL	3	20	55074485	Production_Association	24711	Body_weight_(weaning)	ENSBTAG00000015180			Paralogs	protein_coding	Entire gene
CNVR_13196	3	36868070	36937679	DEL	3	20	55074485	Production_Association	24711	Body_weight_(weaning)
CNVR_13198	3	36935058	36937785	DEL	3	20	55074485	Production_Association	24711	Body_weight_(weaning)
CNVR_13203	3	37315485	37316091	DEL	3	20	55074485	Production_Association	24711	Body_weight_(weaning)
CNVR_13207	3	37718555	37719056	DEL	3	20	55074485	Production_Association	24711	Body_weight_(weaning)
CNVR_13208	3	37737342	37738142	DEL	3	20	55074485	Production_Association	24711	Body_weight_(weaning)
CNVR_13220	3	39178949	39180207	DEL	3	20	55074485	Production_Association	24711	Body_weight_(weaning)
CNVR_13221	3	39211673	39212229	DEL	3	20	55074485	Production_Association	24711	Body_weight_(weaning)
CNVR_13224	3	39347001	39349226	DEL	3	20	55074485	Production_Association	24711	Body_weight_(weaning)
CNVR_13225	3	39384901	39390750	DEL	3	20	55074485	Production_Association	24711	Body_weight_(weaning)
CNVR_13226	3	39903888	39905483	DEL	3	20	55074485	Production_Association	24711	Body_weight_(weaning)
CNVR_13227	3	39913669	39915608	DEL	3	20	55074485	Production_Association	24711	Body_weight_(weaning)
CNVR_13233	3	40480001	40485750	DEL	3	20	55074485	Production_Association	24711	Body_weight_(weaning)	ENSBTAG00000021217	COL11A1	collagen alpha-1	Paralogs	protein_coding	Intron
CNVR_13236	3	40553735	40554370	DEL	3	20	55074485	Production_Association	24711	Body_weight_(weaning)	ENSBTAG00000021217	COL11A1	collagen alpha-1	Paralogs	protein_coding	Intron
CNVR_13242	3	41177794	41178667	DEL	3	20	55074485	Production_Association	24711	Body_weight_(weaning)
CNVR_13245	3	41199293	41199727	DEL	3	20	55074485	Production_Association	24711	Body_weight_(weaning)
CNVR_13246	3	41237073	48958884	DEL	3	41875509	41875585	Milk_Association	25792	Milk_fat_yield_(daughter_deviation)	ENSBTAG00000000845	OLFM3	olfactomedin 3 [Source:HGNC Symbol;Acc:HGNC:17990]	Paralogs	protein_coding	Entire gene
CNVR_13246	3	41237073	48958884	DEL	3	20	55074485	Production_Association	24711	Body_weight_(weaning)	ENSBTAG00000000845	OLFM3	olfactomedin 3 [Source:HGNC Symbol;Acc:HGNC:17990]	Paralogs	protein_coding	Entire gene
CNVR_13246	3	41237073	48958884	DEL	3	41875509	41875585	Milk_Association	25792	Milk_fat_yield_(daughter_deviation)	ENSBTAG00000003440		ferric-chelate reductase 1 precursor [Source:RefSeq peptide;Acc:NP_001077164]	Paralogs	protein_coding	Entire gene
CNVR_13246	3	41237073	48958884	DEL	3	20	55074485	Production_Association	24711	Body_weight_(weaning)	ENSBTAG00000003440		ferric-chelate reductase 1 precursor [Source:RefSeq peptide;Acc:NP_001077164]	Paralogs	protein_coding	Entire gene
CNVR_13246	3	41237073	48958884	DEL	3	41875509	41875585	Milk_Association	25792	Milk_fat_yield_(daughter_deviation)	ENSBTAG00000004422	ALG14	ALG14, UDP-N-acetylglucosaminyltransferase subunit [Source:HGNC Symbol;Acc:HGNC:28287]	No_Paralogs	protein_coding	Entire gene
CNVR_13246	3	41237073	48958884	DEL	3	20	55074485	Production_Association	24711	Body_weight_(weaning)	ENSBTAG00000004422	ALG14	ALG14, UDP-N-acetylglucosaminyltransferase subunit [Source:HGNC Symbol;Acc:HGNC:28287]	No_Paralogs	protein_coding	Entire gene
CNVR_13246	3	41237073	48958884	DEL	3	41875509	41875585	Milk_Association	25792	Milk_fat_yield_(daughter_deviation)	ENSBTAG00000004591	PLPPR5	phospholipid phosphatase related 5 [Source:HGNC Symbol;Acc:HGNC:31703]	Paralogs	protein_coding	Entire gene
CNVR_13246	3	41237073	48958884	DEL	3	20	55074485	Production_Association	24711	Body_weight_(weaning)	ENSBTAG00000004591	PLPPR5	phospholipid phosphatase related 5 [Source:HGNC Symbol;Acc:HGNC:31703]	Paralogs	protein_coding	Entire gene
CNVR_13246	3	41237073	48958884	DEL	3	41875509	41875585	Milk_Association	25792	Milk_fat_yield_(daughter_deviation)	ENSBTAG00000005990	S1PR1	sphingosine-1-phosphate receptor 1 [Source:HGNC Symbol;Acc:HGNC:3165]	Paralogs	protein_coding	Entire gene
CNVR_13246	3	41237073	48958884	DEL	3	20	55074485	Production_Association	24711	Body_weight_(weaning)	ENSBTAG00000005990	S1PR1	sphingosine-1-phosphate receptor 1 [Source:HGNC Symbol;Acc:HGNC:3165]	Paralogs	protein_coding	Entire gene
CNVR_13246	3	41237073	48958884	DEL	3	41875509	41875585	Milk_Association	25792	Milk_fat_yield_(daughter_deviation)	ENSBTAG00000006320	DBT	dihydrolipoamide branched chain transacylase E2 [Source:HGNC Symbol;Acc:HGNC:2698]	Paralogs	protein_coding	Entire gene
CNVR_13246	3	41237073	48958884	DEL	3	20	55074485	Production_Association	24711	Body_weight_(weaning)	ENSBTAG00000006320	DBT	dihydrolipoamide branched chain transacylase E2 [Source:HGNC Symbol;Acc:HGNC:2698]	Paralogs	protein_coding	Entire gene
CNVR_13246	3	41237073	48958884	DEL	3	41875509	41875585	Milk_Association	25792	Milk_fat_yield_(daughter_deviation)	ENSBTAG00000006321	RTCA	RNA 3'-terminal phosphate cyclase [Source:HGNC Symbol;Acc:HGNC:17981]	Paralogs	protein_coding	Entire gene
CNVR_13246	3	41237073	48958884	DEL	3	20	55074485	Production_Association	24711	Body_weight_(weaning)	ENSBTAG00000006321	RTCA	RNA 3'-terminal phosphate cyclase [Source:HGNC Symbol;Acc:HGNC:17981]	Paralogs	protein_coding	Entire gene
CNVR_13246	3	41237073	48958884	DEL	3	41875509	41875585	Milk_Association	25792	Milk_fat_yield_(daughter_deviation)	ENSBTAG00000006491	AGL	amylo-alpha-1, 6-glucosidase, 4-alpha-glucanotransferase [Source:HGNC Symbol;Acc:HGNC:321]	No_Paralogs	protein_coding	Entire gene
CNVR_13246	3	41237073	48958884	DEL	3	20	55074485	Production_Association	24711	Body_weight_(weaning)	ENSBTAG00000006491	AGL	amylo-alpha-1, 6-glucosidase, 4-alpha-glucanotransferase [Source:HGNC Symbol;Acc:HGNC:321]	No_Paralogs	protein_coding	Entire gene
CNVR_13246	3	41237073	48958884	DEL	3	41875509	41875585	Milk_Association	25792	Milk_fat_yield_(daughter_deviation)	ENSBTAG00000007773			Paralogs	protein_coding	Entire gene
CNVR_13246	3	41237073	48958884	DEL	3	20	55074485	Production_Association	24711	Body_weight_(weaning)	ENSBTAG00000007773			Paralogs	protein_coding	Entire gene
CNVR_13246	3	41237073	48958884	DEL	3	41875509	41875585	Milk_Association	25792	Milk_fat_yield_(daughter_deviation)	ENSBTAG00000008809	PTBP2		Paralogs	protein_coding	Entire gene
CNVR_13246	3	41237073	48958884	DEL	3	20	55074485	Production_Association	24711	Body_weight_(weaning)	ENSBTAG00000008809	PTBP2		Paralogs	protein_coding	Entire gene
CNVR_13246	3	41237073	48958884	DEL	3	41875509	41875585	Milk_Association	25792	Milk_fat_yield_(daughter_deviation)	ENSBTAG00000012454	SLC35A3	solute carrier family 35 member A3 [Source:HGNC Symbol;Acc:HGNC:11023]	Paralogs	protein_coding	Entire gene
CNVR_13246	3	41237073	48958884	DEL	3	20	55074485	Production_Association	24711	Body_weight_(weaning)	ENSBTAG00000012454	SLC35A3	solute carrier family 35 member A3 [Source:HGNC Symbol;Acc:HGNC:11023]	Paralogs	protein_coding	Entire gene
CNVR_13246	3	41237073	48958884	DEL	3	41875509	41875585	Milk_Association	25792	Milk_fat_yield_(daughter_deviation)	ENSBTAG00000015759			No_Paralogs	pseudogene	Entire gene
CNVR_13246	3	41237073	48958884	DEL	3	20	55074485	Production_Association	24711	Body_weight_(weaning)	ENSBTAG00000015759			No_Paralogs	pseudogene	Entire gene
CNVR_13246	3	41237073	48958884	DEL	3	41875509	41875585	Milk_Association	25792	Milk_fat_yield_(daughter_deviation)	ENSBTAG00000015776	HIAT1		Paralogs	protein_coding	Entire gene
CNVR_13246	3	41237073	48958884	DEL	3	20	55074485	Production_Association	24711	Body_weight_(weaning)	ENSBTAG00000015776	HIAT1		Paralogs	protein_coding	Entire gene
CNVR_13246	3	41237073	48958884	DEL	3	41875509	41875585	Milk_Association	25792	Milk_fat_yield_(daughter_deviation)	ENSBTAG00000015778	SASS6	SAS-6 centriolar assembly protein [Source:HGNC Symbol;Acc:HGNC:25403]	No_Paralogs	protein_coding	Entire gene
CNVR_13246	3	41237073	48958884	DEL	3	20	55074485	Production_Association	24711	Body_weight_(weaning)	ENSBTAG00000015778	SASS6	SAS-6 centriolar assembly protein [Source:HGNC Symbol;Acc:HGNC:25403]	No_Paralogs	protein_coding	Entire gene
CNVR_13246	3	41237073	48958884	DEL	3	41875509	41875585	Milk_Association	25792	Milk_fat_yield_(daughter_deviation)	ENSBTAG00000015781	TRMT13	tRNA methyltransferase 13 homolog [Source:HGNC Symbol;Acc:HGNC:25502]	No_Paralogs	protein_coding	Entire gene
CNVR_13246	3	41237073	48958884	DEL	3	20	55074485	Production_Association	24711	Body_weight_(weaning)	ENSBTAG00000015781	TRMT13	tRNA methyltransferase 13 homolog [Source:HGNC Symbol;Acc:HGNC:25502]	No_Paralogs	protein_coding	Entire gene
CNVR_13246	3	41237073	48958884	DEL	3	41875509	41875585	Milk_Association	25792	Milk_fat_yield_(daughter_deviation)	ENSBTAG00000015786	LRRC39	leucine rich repeat containing 39 [Source:HGNC Symbol;Acc:HGNC:28228]	Paralogs	protein_coding	Entire gene
CNVR_13246	3	41237073	48958884	DEL	3	20	55074485	Production_Association	24711	Body_weight_(weaning)	ENSBTAG00000015786	LRRC39	leucine rich repeat containing 39 [Source:HGNC Symbol;Acc:HGNC:28228]	Paralogs	protein_coding	Entire gene
CNVR_13246	3	41237073	48958884	DEL	3	41875509	41875585	Milk_Association	25792	Milk_fat_yield_(daughter_deviation)	ENSBTAG00000017655	PALMD	palmdelphin [Source:HGNC Symbol;Acc:HGNC:15846]	Paralogs	protein_coding	Entire gene
CNVR_13246	3	41237073	48958884	DEL	3	20	55074485	Production_Association	24711	Body_weight_(weaning)	ENSBTAG00000017655	PALMD	palmdelphin [Source:HGNC Symbol;Acc:HGNC:15846]	Paralogs	protein_coding	Entire gene
CNVR_13246	3	41237073	48958884	DEL	3	41875509	41875585	Milk_Association	25792	Milk_fat_yield_(daughter_deviation)	ENSBTAG00000019026	EXTL2	exostosin like glycosyltransferase 2 [Source:HGNC Symbol;Acc:HGNC:3516]	Paralogs	protein_coding	Entire gene
CNVR_13246	3	41237073	48958884	DEL	3	20	55074485	Production_Association	24711	Body_weight_(weaning)	ENSBTAG00000019026	EXTL2	exostosin like glycosyltransferase 2 [Source:HGNC Symbol;Acc:HGNC:3516]	Paralogs	protein_coding	Entire gene
CNVR_13246	3	41237073	48958884	DEL	3	41875509	41875585	Milk_Association	25792	Milk_fat_yield_(daughter_deviation)	ENSBTAG00000019027	SLC30A7	solute carrier family 30 member 7 [Source:HGNC Symbol;Acc:HGNC:19306]	Paralogs	protein_coding	Entire gene
CNVR_13246	3	41237073	48958884	DEL	3	20	55074485	Production_Association	24711	Body_weight_(weaning)	ENSBTAG00000019027	SLC30A7	solute carrier family 30 member 7 [Source:HGNC Symbol;Acc:HGNC:19306]	Paralogs	protein_coding	Entire gene
CNVR_13246	3	41237073	48958884	DEL	3	41875509	41875585	Milk_Association	25792	Milk_fat_yield_(daughter_deviation)	ENSBTAG00000019029	DPH5	diphthamide biosynthesis 5 [Source:HGNC Symbol;Acc:HGNC:24270]	No_Paralogs	protein_coding	Entire gene
CNVR_13246	3	41237073	48958884	DEL	3	20	55074485	Production_Association	24711	Body_weight_(weaning)	ENSBTAG00000019029	DPH5	diphthamide biosynthesis 5 [Source:HGNC Symbol;Acc:HGNC:24270]	No_Paralogs	protein_coding	Entire gene
CNVR_13246	3	41237073	48958884	DEL	3	41875509	41875585	Milk_Association	25792	Milk_fat_yield_(daughter_deviation)	ENSBTAG00000019031	PLPPR4	phospholipid phosphatase related 4 [Source:HGNC Symbol;Acc:HGNC:23496]	Paralogs	protein_coding	Entire gene
CNVR_13246	3	41237073	48958884	DEL	3	20	55074485	Production_Association	24711	Body_weight_(weaning)	ENSBTAG00000019031	PLPPR4	phospholipid phosphatase related 4 [Source:HGNC Symbol;Acc:HGNC:23496]	Paralogs	protein_coding	Entire gene
CNVR_13246	3	41237073	48958884	DEL	3	41875509	41875585	Milk_Association	25792	Milk_fat_yield_(daughter_deviation)	ENSBTAG00000020344	SLC44A3	solute carrier family 44 member 3 [Source:HGNC Symbol;Acc:HGNC:28689]	Paralogs	protein_coding	Entire gene
CNVR_13246	3	41237073	48958884	DEL	3	20	55074485	Production_Association	24711	Body_weight_(weaning)	ENSBTAG00000020344	SLC44A3	solute carrier family 44 member 3 [Source:HGNC Symbol;Acc:HGNC:28689]	Paralogs	protein_coding	Entire gene
CNVR_13246	3	41237073	48958884	DEL	3	41875509	41875585	Milk_Association	25792	Milk_fat_yield_(daughter_deviation)	ENSBTAG00000020345			Paralogs	protein_coding	Entire gene
CNVR_13246	3	41237073	48958884	DEL	3	20	55074485	Production_Association	24711	Body_weight_(weaning)	ENSBTAG00000020345			Paralogs	protein_coding	Entire gene
CNVR_13246	3	41237073	48958884	DEL	3	41875509	41875585	Milk_Association	25792	Milk_fat_yield_(daughter_deviation)	ENSBTAG00000021101	GPR88	G protein-coupled receptor 88 [Source:HGNC Symbol;Acc:HGNC:4539]	No_Paralogs	protein_coding	Entire gene
CNVR_13246	3	41237073	48958884	DEL	3	20	55074485	Production_Association	24711	Body_weight_(weaning)	ENSBTAG00000021101	GPR88	G protein-coupled receptor 88 [Source:HGNC Symbol;Acc:HGNC:4539]	No_Paralogs	protein_coding	Entire gene
CNVR_13246	3	41237073	48958884	DEL	3	41875509	41875585	Milk_Association	25792	Milk_fat_yield_(daughter_deviation)	ENSBTAG00000021537	RWDD3	RWD domain containing 3 [Source:HGNC Symbol;Acc:HGNC:21393]	No_Paralogs	protein_coding	Entire gene
CNVR_13246	3	41237073	48958884	DEL	3	20	55074485	Production_Association	24711	Body_weight_(weaning)	ENSBTAG00000021537	RWDD3	RWD domain containing 3 [Source:HGNC Symbol;Acc:HGNC:21393]	No_Paralogs	protein_coding	Entire gene
CNVR_13246	3	41237073	48958884	DEL	3	41875509	41875585	Milk_Association	25792	Milk_fat_yield_(daughter_deviation)	ENSBTAG00000024280			No_Paralogs	pseudogene	Entire gene
CNVR_13246	3	41237073	48958884	DEL	3	20	55074485	Production_Association	24711	Body_weight_(weaning)	ENSBTAG00000024280			No_Paralogs	pseudogene	Entire gene
CNVR_13246	3	41237073	48958884	DEL	3	41875509	41875585	Milk_Association	25792	Milk_fat_yield_(daughter_deviation)	ENSBTAG00000028330	U3	Small nucleolar RNA U3 [Source:RFAM;Acc:RF00012]	Paralogs	snoRNA	Entire gene
CNVR_13246	3	41237073	48958884	DEL	3	20	55074485	Production_Association	24711	Body_weight_(weaning)	ENSBTAG00000028330	U3	Small nucleolar RNA U3 [Source:RFAM;Acc:RF00012]	Paralogs	snoRNA	Entire gene
CNVR_13246	3	41237073	48958884	DEL	3	41875509	41875585	Milk_Association	25792	Milk_fat_yield_(daughter_deviation)	ENSBTAG00000029809	bta-mir-137	bta-mir-137 [Source:miRBase;Acc:MI0009740]	No_Paralogs	miRNA	Entire gene
CNVR_13246	3	41237073	48958884	DEL	3	20	55074485	Production_Association	24711	Body_weight_(weaning)	ENSBTAG00000029809	bta-mir-137	bta-mir-137 [Source:miRBase;Acc:MI0009740]	No_Paralogs	miRNA	Entire gene
CNVR_13246	3	41237073	48958884	DEL	3	41875509	41875585	Milk_Association	25792	Milk_fat_yield_(daughter_deviation)	ENSBTAG00000031358	DPYD	dihydropyrimidine dehydrogenase [Source:HGNC Symbol;Acc:HGNC:3012]	No_Paralogs	protein_coding	Entire gene
CNVR_13246	3	41237073	48958884	DEL	3	20	55074485	Production_Association	24711	Body_weight_(weaning)	ENSBTAG00000031358	DPYD	dihydropyrimidine dehydrogenase [Source:HGNC Symbol;Acc:HGNC:3012]	No_Paralogs	protein_coding	Entire gene
CNVR_13246	3	41237073	48958884	DEL	3	41875509	41875585	Milk_Association	25792	Milk_fat_yield_(daughter_deviation)	ENSBTAG00000031439	CDC14A	cell division cycle 14A [Source:HGNC Symbol;Acc:HGNC:1718]	Paralogs	protein_coding	Entire gene
CNVR_13246	3	41237073	48958884	DEL	3	20	55074485	Production_Association	24711	Body_weight_(weaning)	ENSBTAG00000031439	CDC14A	cell division cycle 14A [Source:HGNC Symbol;Acc:HGNC:1718]	Paralogs	protein_coding	Entire gene
CNVR_13246	3	41237073	48958884	DEL	3	41875509	41875585	Milk_Association	25792	Milk_fat_yield_(daughter_deviation)	ENSBTAG00000031461	SNX7	sorting nexin 7 [Source:HGNC Symbol;Acc:HGNC:14971]	Paralogs	protein_coding	Entire gene
CNVR_13246	3	41237073	48958884	DEL	3	20	55074485	Production_Association	24711	Body_weight_(weaning)	ENSBTAG00000031461	SNX7	sorting nexin 7 [Source:HGNC Symbol;Acc:HGNC:14971]	Paralogs	protein_coding	Entire gene
CNVR_13246	3	41237073	48958884	DEL	3	41875509	41875585	Milk_Association	25792	Milk_fat_yield_(daughter_deviation)	ENSBTAG00000037539			Paralogs	protein_coding	Entire gene
CNVR_13246	3	41237073	48958884	DEL	3	20	55074485	Production_Association	24711	Body_weight_(weaning)	ENSBTAG00000037539			Paralogs	protein_coding	Entire gene
CNVR_13246	3	41237073	48958884	DEL	3	41875509	41875585	Milk_Association	25792	Milk_fat_yield_(daughter_deviation)	ENSBTAG00000042411	U6	U6 spliceosomal RNA [Source:RFAM;Acc:RF00026]	Paralogs	snRNA	Entire gene
CNVR_13246	3	41237073	48958884	DEL	3	20	55074485	Production_Association	24711	Body_weight_(weaning)	ENSBTAG00000042411	U6	U6 spliceosomal RNA [Source:RFAM;Acc:RF00026]	Paralogs	snRNA	Entire gene
CNVR_13246	3	41237073	48958884	DEL	3	41875509	41875585	Milk_Association	25792	Milk_fat_yield_(daughter_deviation)	ENSBTAG00000042940	U6	U6 spliceosomal RNA [Source:RFAM;Acc:RF00026]	Paralogs	snRNA	Entire gene
CNVR_13246	3	41237073	48958884	DEL	3	20	55074485	Production_Association	24711	Body_weight_(weaning)	ENSBTAG00000042940	U6	U6 spliceosomal RNA [Source:RFAM;Acc:RF00026]	Paralogs	snRNA	Entire gene
CNVR_13246	3	41237073	48958884	DEL	3	41875509	41875585	Milk_Association	25792	Milk_fat_yield_(daughter_deviation)	ENSBTAG00000043198	U6	U6 spliceosomal RNA [Source:RFAM;Acc:RF00026]	Paralogs	snRNA	Entire gene
CNVR_13246	3	41237073	48958884	DEL	3	20	55074485	Production_Association	24711	Body_weight_(weaning)	ENSBTAG00000043198	U6	U6 spliceosomal RNA [Source:RFAM;Acc:RF00026]	Paralogs	snRNA	Entire gene
CNVR_13246	3	41237073	48958884	DEL	3	41875509	41875585	Milk_Association	25792	Milk_fat_yield_(daughter_deviation)	ENSBTAG00000044125			No_Paralogs	protein_coding	Entire gene
CNVR_13246	3	41237073	48958884	DEL	3	20	55074485	Production_Association	24711	Body_weight_(weaning)	ENSBTAG00000044125			No_Paralogs	protein_coding	Entire gene
CNVR_13246	3	41237073	48958884	DEL	3	41875509	41875585	Milk_Association	25792	Milk_fat_yield_(daughter_deviation)	ENSBTAG00000044540	U2	U2 spliceosomal RNA [Source:RFAM;Acc:RF00004]	Paralogs	snRNA	Entire gene
CNVR_13246	3	41237073	48958884	DEL	3	20	55074485	Production_Association	24711	Body_weight_(weaning)	ENSBTAG00000044540	U2	U2 spliceosomal RNA [Source:RFAM;Acc:RF00004]	Paralogs	snRNA	Entire gene
CNVR_13246	3	41237073	48958884	DEL	3	41875509	41875585	Milk_Association	25792	Milk_fat_yield_(daughter_deviation)	ENSBTAG00000044752	U5	U5 spliceosomal RNA [Source:RFAM;Acc:RF00020]	Paralogs	snRNA	Entire gene
CNVR_13246	3	41237073	48958884	DEL	3	20	55074485	Production_Association	24711	Body_weight_(weaning)	ENSBTAG00000044752	U5	U5 spliceosomal RNA [Source:RFAM;Acc:RF00020]	Paralogs	snRNA	Entire gene
CNVR_13246	3	41237073	48958884	DEL	3	41875509	41875585	Milk_Association	25792	Milk_fat_yield_(daughter_deviation)	ENSBTAG00000045341	U6	U6 spliceosomal RNA [Source:RFAM;Acc:RF00026]	Paralogs	snRNA	Entire gene
CNVR_13246	3	41237073	48958884	DEL	3	20	55074485	Production_Association	24711	Body_weight_(weaning)	ENSBTAG00000045341	U6	U6 spliceosomal RNA [Source:RFAM;Acc:RF00026]	Paralogs	snRNA	Entire gene
CNVR_13246	3	41237073	48958884	DEL	3	41875509	41875585	Milk_Association	25792	Milk_fat_yield_(daughter_deviation)	ENSBTAG00000046112			No_Paralogs	miRNA	Entire gene
CNVR_13246	3	41237073	48958884	DEL	3	20	55074485	Production_Association	24711	Body_weight_(weaning)	ENSBTAG00000046112			No_Paralogs	miRNA	Entire gene
CNVR_13246	3	41237073	48958884	DEL	3	41875509	41875585	Milk_Association	25792	Milk_fat_yield_(daughter_deviation)	ENSBTAG00000047071			No_Paralogs	miRNA	Entire gene
CNVR_13246	3	41237073	48958884	DEL	3	20	55074485	Production_Association	24711	Body_weight_(weaning)	ENSBTAG00000047071			No_Paralogs	miRNA	Entire gene
CNVR_13246	3	41237073	48958884	DEL	3	41875509	41875585	Milk_Association	25792	Milk_fat_yield_(daughter_deviation)	ENSBTAG00000048022			Paralogs	protein_coding	Entire gene
CNVR_13246	3	41237073	48958884	DEL	3	20	55074485	Production_Association	24711	Body_weight_(weaning)	ENSBTAG00000048022			Paralogs	protein_coding	Entire gene
CNVR_13249	3	41434507	41435446	DEL	3	20	55074485	Production_Association	24711	Body_weight_(weaning)	ENSBTAG00000000845	OLFM3	olfactomedin 3 [Source:HGNC Symbol;Acc:HGNC:17990]	Paralogs	protein_coding	Intron
CNVR_13250	3	41650065	41650910	DEL	3	20	55074485	Production_Association	24711	Body_weight_(weaning)
CNVR_13254	3	42083751	42085319	DEL	3	20	55074485	Production_Association	24711	Body_weight_(weaning)
CNVR_13261	3	42897928	42899500	DEL	3	20	55074485	Production_Association	24711	Body_weight_(weaning)
CNVR_13267	3	43245607	43246493	DEL	3	20	55074485	Production_Association	24711	Body_weight_(weaning)
CNVR_13271	3	43521601	43523250	DEL	3	20	55074485	Production_Association	24711	Body_weight_(weaning)	ENSBTAG00000006491	AGL	amylo-alpha-1, 6-glucosidase, 4-alpha-glucanotransferase [Source:HGNC Symbol;Acc:HGNC:321]	No_Paralogs	protein_coding	Intron
CNVR_13282	3	45578751	45595500	DEL	3	20	55074485	Production_Association	24711	Body_weight_(weaning)	ENSBTAG00000031358	DPYD	dihydropyrimidine dehydrogenase [Source:HGNC Symbol;Acc:HGNC:3012]	No_Paralogs	protein_coding	Intron
CNVR_13292	3	46801335	46801903	DEL	3	20	55074485	Production_Association	24711	Body_weight_(weaning)
CNVR_13294	3	47038501	47049300	DEL	3	20	55074485	Production_Association	24711	Body_weight_(weaning)
CNVR_13296	3	47487232	47489632	DEL	3	20	55074485	Production_Association	24711	Body_weight_(weaning)
CNVR_13311	3	49690751	49692374	DEL	3	20	55074485	Production_Association	24711	Body_weight_(weaning)
CNVR_13327	3	53967410	54132183	DUP	3	20	55074485	Production_Association	24711	Body_weight_(weaning)	ENSBTAG00000014857			Paralogs	protein_coding	Entire gene
CNVR_13329	3	54007182	54008151	DEL	3	20	55074485	Production_Association	24711	Body_weight_(weaning)
CNVR_13331	3	54065251	54066925	DEL	3	20	55074485	Production_Association	24711	Body_weight_(weaning)
CNVR_13333	3	54254018	54254881	DEL	3	20	55074485	Production_Association	24711	Body_weight_(weaning)	ENSBTAG00000015060	GBP5	guanylate binding protein 5 [Source:HGNC Symbol;Acc:HGNC:19895]	Paralogs	protein_coding	Intron
CNVR_13338	3	54340640	54684590	DEL	3	20	55074485	Production_Association	24711	Body_weight_(weaning)	ENSBTAG00000014529			Paralogs	protein_coding	Entire gene
CNVR_13338	3	54340640	54684590	DEL	3	20	55074485	Production_Association	24711	Body_weight_(weaning)	ENSBTAG00000025621			Paralogs	protein_coding	Entire gene
CNVR_13338	3	54340640	54684590	DEL	3	20	55074485	Production_Association	24711	Body_weight_(weaning)	ENSBTAG00000037490			Paralogs	protein_coding	Entire gene
CNVR_13338	3	54340640	54684590	DEL	3	20	55074485	Production_Association	24711	Body_weight_(weaning)	ENSBTAG00000037634			Paralogs	protein_coding	Entire gene
CNVR_13338	3	54340640	54684590	DEL	3	20	55074485	Production_Association	24711	Body_weight_(weaning)	ENSBTAG00000038233			Paralogs	protein_coding	Entire gene
CNVR_13338	3	54340640	54684590	DEL	3	20	55074485	Production_Association	24711	Body_weight_(weaning)	ENSBTAG00000038938			Paralogs	protein_coding	Entire gene
CNVR_13338	3	54340640	54684590	DEL	3	20	55074485	Production_Association	24711	Body_weight_(weaning)	ENSBTAG00000043876	U2	U2 spliceosomal RNA [Source:RFAM;Acc:RF00004]	Paralogs	snRNA	Entire gene
CNVR_13339	3	54343544	54344246	DEL	3	20	55074485	Production_Association	24711	Body_weight_(weaning)
CNVR_13347	3	54765001	54804712	DEL	3	20	55074485	Production_Association	24711	Body_weight_(weaning)	ENSBTAG00000024272			Paralogs	protein_coding	Some exons
CNVR_13347	3	54765001	54804712	DEL	3	20	55074485	Production_Association	24711	Body_weight_(weaning)	ENSBTAG00000031186			Paralogs	protein_coding	3' UTR
CNVR_13350	3	55282428	55284110	DEL	3	54920283	64071923	Production_QTL	22780	Average_daily_gain	ENSBTAG00000021900	PKN2	protein kinase N2 [Source:HGNC Symbol;Acc:HGNC:9406]	Paralogs	protein_coding	Intron
CNVR_13351	3	55326860	55327587	DEL	3	54920283	64071923	Production_QTL	22780	Average_daily_gain	ENSBTAG00000021900	PKN2	protein kinase N2 [Source:HGNC Symbol;Acc:HGNC:9406]	Paralogs	protein_coding	Intron
CNVR_13354	3	55523625	55524207	DEL	3	54920283	64071923	Production_QTL	22780	Average_daily_gain
CNVR_13355	3	55541101	55542750	DEL	3	54920283	64071923	Production_QTL	22780	Average_daily_gain
CNVR_13367	3	57131751	57133573	DEL	3	54920283	64071923	Production_QTL	22780	Average_daily_gain	ENSBTAG00000017595			No_Paralogs	protein_coding	Intron
CNVR_13368	3	57338907	57340178	DEL	3	54920283	64071923	Production_QTL	22780	Average_daily_gain
CNVR_13369	3	57434101	57436545	DEL	3	54920283	64071923	Production_QTL	22780	Average_daily_gain	ENSBTAG00000031171	SH3GLB1	endophilin-B1 [Source:RefSeq peptide;Acc:NP_001071461]	Paralogs	protein_coding	Intron
CNVR_13375	3	59097423	59098806	DEL	3	54920283	64071923	Production_QTL	22780	Average_daily_gain	ENSBTAG00000003444	SYDE2	synapse defective Rho GTPase homolog 2 [Source:HGNC Symbol;Acc:HGNC:25841]	Paralogs	protein_coding	Intron
CNVR_13382	3	60333320	60334148	DEL	3	54920283	64071923	Production_QTL	22780	Average_daily_gain
CNVR_13394	3	61644368	61646797	DEL	3	54920283	64071923	Production_QTL	22780	Average_daily_gain
CNVR_13401	3	62404229	62405163	DEL	3	54920283	64071923	Production_QTL	22780	Average_daily_gain
CNVR_13411	3	63992854	63993610	DEL	3	54920283	64071923	Production_QTL	22780	Average_daily_gain
CNVR_13459	3	72065663	72066900	DEL	3	72000121	72997801	Meat_and_Carcass_QTL	31786	Trans-11,cis-15-C18
CNVR_13461	3	72096501	72099593	DEL	3	72000121	72997801	Meat_and_Carcass_QTL	31786	Trans-11,cis-15-C18
CNVR_13462	3	72102751	72105281	DEL	3	72000121	72997801	Meat_and_Carcass_QTL	31786	Trans-11,cis-15-C18
CNVR_13471	3	72810371	72811893	DEL	3	72000121	72997801	Meat_and_Carcass_QTL	31786	Trans-11,cis-15-C18
CNVR_13501	3	76188809	76189816	DEL	3	75972207	76297775	Production_QTL	22781	Average_daily_gain
CNVR_13522	3	81103001	81105003	DEL	3	81027001	81993242	Meat_and_Carcass_QTL	19776	Lignoceric_acid_content
CNVR_13522	3	81103001	81105003	DEL	3	81027001	81993242	Meat_and_Carcass_QTL	19710	Lignoceric_acid_content
CNVR_13523	3	81310201	81313000	DEL	3	81027001	81993242	Meat_and_Carcass_QTL	19776	Lignoceric_acid_content
CNVR_13523	3	81310201	81313000	DEL	3	81027001	81993242	Meat_and_Carcass_QTL	19710	Lignoceric_acid_content
CNVR_13527	3	81591005	81603086	DEL	3	81027001	81993242	Meat_and_Carcass_QTL	19710	Lignoceric_acid_content	ENSBTAG00000040268	UBE2U	ubiquitin-conjugating enzyme E2 U [Source:RefSeq peptide;Acc:NP_001092663]	Paralogs	protein_coding	Some exons
CNVR_13623	3	101483356	101485008	DEL	3	101076596	101995252	Reproduction_QTL	22889	First_service_conception
CNVR_13624	3	101686788	101688076	DEL	3	101076596	101995252	Reproduction_QTL	22889	First_service_conception	ENSBTAG00000019010	EIF2B3	translation initiation factor eIF-2B subunit gamma [Source:RefSeq peptide;Acc:NP_001076943]	No_Paralogs	protein_coding	Intron
CNVR_13805	4	4054115	4055750	DEL	4	4045397	4988616	Reproduction_QTL	22902	Heifer_pregnancy
CNVR_13811	4	4483832	4484748	DEL	4	4045397	4988616	Reproduction_QTL	22902	Heifer_pregnancy
CNVR_13813	4	4719499	4720732	DEL	4	4045397	4988616	Reproduction_QTL	22902	Heifer_pregnancy	ENSBTAG00000023806	COBL		Paralogs	protein_coding	Intron
CNVR_13815	4	4778584	4779158	DEL	4	4045397	4988616	Reproduction_QTL	22902	Heifer_pregnancy
CNVR_14157	4	56446501	56455000	DEL	4	56031281	56875012	Meat_and_Carcass_QTL	19745	Capric_acid_content
CNVR_14757	5	8535148	8536517	DEL	5	8017402	8978484	Health_QTL	31178	Cold_tolerance
CNVR_14758	5	8808001	8817750	DEL	5	8017402	8978484	Health_QTL	31178	Cold_tolerance
CNVR_14770	5	10435221	10435995	DEL	5	10027908	10999214	Health_QTL	31180	Cold_tolerance	ENSBTAG00000011367	LIN7A	lin-7 homolog A, crumbs cell polarity complex component [Source:HGNC Symbol;Acc:HGNC:17787]	Paralogs	protein_coding	Intron
CNVR_14772	5	10572639	10573187	DEL	5	10027908	10999214	Health_QTL	31180	Cold_tolerance
CNVR_14868	5	20520662	20528750	DEL	5	20215611	48752237	Meat_and_Carcass_QTL	22866	Intramuscular_fat
CNVR_14874	5	21525251	21531000	DEL	5	20215611	48752237	Meat_and_Carcass_QTL	22866	Intramuscular_fat
CNVR_14876	5	21788395	21790027	DEL	5	20215611	48752237	Meat_and_Carcass_QTL	22866	Intramuscular_fat
CNVR_14879	5	22625208	22629300	DEL	5	20215611	48752237	Meat_and_Carcass_QTL	22866	Intramuscular_fat
CNVR_14887	5	23581751	23589900	DEL	5	20215611	48752237	Meat_and_Carcass_QTL	22866	Intramuscular_fat
CNVR_14889	5	23802336	23803485	DEL	5	20215611	48752237	Meat_and_Carcass_QTL	22866	Intramuscular_fat
CNVR_14893	5	24903787	24904387	DEL	5	20215611	48752237	Meat_and_Carcass_QTL	22866	Intramuscular_fat	ENSBTAG00000017729	NR2C1	nuclear receptor subfamily 2 group C member 1 [Source:HGNC Symbol;Acc:HGNC:7971]	Paralogs	protein_coding	Intron
CNVR_14899	5	25723337	25724254	DEL	5	20215611	48752237	Meat_and_Carcass_QTL	22866	Intramuscular_fat
CNVR_14907	5	27299667	27300193	DEL	5	20215611	48752237	Meat_and_Carcass_QTL	22866	Intramuscular_fat
CNVR_14908	5	27303852	27304561	DEL	5	20215611	48752237	Meat_and_Carcass_QTL	22866	Intramuscular_fat
CNVR_14912	5	27773701	27776100	DEL	5	20215611	48752237	Meat_and_Carcass_QTL	22866	Intramuscular_fat
CNVR_14917	5	28600194	28601100	DEL	5	20215611	48752237	Meat_and_Carcass_QTL	22866	Intramuscular_fat	ENSBTAG00000017943	GALNT6	polypeptide N-acetylgalactosaminyltransferase 6 [Source:HGNC Symbol;Acc:HGNC:4128]	Paralogs	protein_coding	Intron
CNVR_14918	5	28996501	29002500	DEL	5	20215611	48752237	Meat_and_Carcass_QTL	22866	Intramuscular_fat
CNVR_14919	5	29129578	29131087	DEL	5	20215611	48752237	Meat_and_Carcass_QTL	22866	Intramuscular_fat
CNVR_14925	5	30700251	30702167	DEL	5	20215611	48752237	Meat_and_Carcass_QTL	22866	Intramuscular_fat
CNVR_14927	5	31385230	31386020	DEL	5	20215611	48752237	Meat_and_Carcass_QTL	22866	Intramuscular_fat
CNVR_14934	5	31741522	31747424	DEL	5	20215611	48752237	Meat_and_Carcass_QTL	22866	Intramuscular_fat
CNVR_14938	5	31979957	31980976	DEL	5	20215611	48752237	Meat_and_Carcass_QTL	22866	Intramuscular_fat
CNVR_14940	5	33177246	33180500	DEL	5	20215611	48752237	Meat_and_Carcass_QTL	22866	Intramuscular_fat
CNVR_14944	5	33605928	33606425	DEL	5	20215611	48752237	Meat_and_Carcass_QTL	22866	Intramuscular_fat
CNVR_14946	5	34066026	34098620	DEL	5	20215611	48752237	Meat_and_Carcass_QTL	22866	Intramuscular_fat
CNVR_14946	5	34066026	34098620	DEL	5	34002538	34989903	Meat_and_Carcass_Association	24693	Longissimus_muscle_area
CNVR_14952	5	34621734	34622095	DEL	5	20215611	48752237	Meat_and_Carcass_QTL	22866	Intramuscular_fat
CNVR_14952	5	34621734	34622095	DEL	5	34002538	34989903	Meat_and_Carcass_Association	24693	Longissimus_muscle_area
CNVR_14960	5	35402084	35403282	DEL	5	20215611	48752237	Meat_and_Carcass_QTL	22866	Intramuscular_fat
CNVR_14968	5	36566257	36569589	DEL	5	20215611	48752237	Meat_and_Carcass_QTL	22866	Intramuscular_fat	ENSBTAG00000032148	TMEM117	Bos taurus transmembrane protein 117	No_Paralogs	protein_coding	Intron
CNVR_14969	5	36644512	36645382	DEL	5	20215611	48752237	Meat_and_Carcass_QTL	22866	Intramuscular_fat	ENSBTAG00000032148	TMEM117	Bos taurus transmembrane protein 117	No_Paralogs	protein_coding	Intron
CNVR_14971	5	36955388	36956829	DEL	5	20215611	48752237	Meat_and_Carcass_QTL	22866	Intramuscular_fat
CNVR_14979	5	38932251	38939100	DEL	5	20215611	48752237	Meat_and_Carcass_QTL	22866	Intramuscular_fat
CNVR_14994	5	40636908	40637294	DEL	5	20215611	48752237	Meat_and_Carcass_QTL	22866	Intramuscular_fat
CNVR_14998	5	41172251	41180400	DEL	5	20215611	48752237	Meat_and_Carcass_QTL	22866	Intramuscular_fat	ENSBTAG00000043962	SLC2A13	solute carrier family 2 member 13 [Source:HGNC Symbol;Acc:HGNC:15956]	Paralogs	protein_coding	Intron
CNVR_14999	5	41314751	41316233	DEL	5	20215611	48752237	Meat_and_Carcass_QTL	22866	Intramuscular_fat	ENSBTAG00000043962	SLC2A13	solute carrier family 2 member 13 [Source:HGNC Symbol;Acc:HGNC:15956]	Paralogs	protein_coding	Intron
CNVR_15001	5	41896001	41904475	DEL	5	20215611	48752237	Meat_and_Carcass_QTL	22866	Intramuscular_fat
CNVR_15008	5	42196161	42197500	DEL	5	20215611	48752237	Meat_and_Carcass_QTL	22866	Intramuscular_fat
CNVR_15009	5	42243901	42251000	DEL	5	20215611	48752237	Meat_and_Carcass_QTL	22866	Intramuscular_fat
CNVR_15011	5	42301913	42303113	DEL	5	20215611	48752237	Meat_and_Carcass_QTL	22866	Intramuscular_fat
CNVR_15012	5	42534892	42536929	DEL	5	20215611	48752237	Meat_and_Carcass_QTL	22866	Intramuscular_fat	ENSBTAG00000020914	CPNE8	copine 8 [Source:HGNC Symbol;Acc:HGNC:23498]	Paralogs	protein_coding	Intron
CNVR_15020	5	43922831	43938431	DEL	5	20215611	48752237	Meat_and_Carcass_QTL	22866	Intramuscular_fat	ENSBTAG00000031950		RAB3A interacting protein [Source:HGNC Symbol;Acc:HGNC:16508]	Paralogs	protein_coding	Some exons
CNVR_15025	5	44253834	44254750	DEL	5	20215611	48752237	Meat_and_Carcass_QTL	22866	Intramuscular_fat
CNVR_15026	5	44296130	44298002	DEL	5	20215611	48752237	Meat_and_Carcass_QTL	22866	Intramuscular_fat
CNVR_15028	5	44417380	44544860	CNV	5	20215611	48752237	Meat_and_Carcass_QTL	22866	Intramuscular_fat	ENSBTAG00000000198			Paralogs	protein_coding	Entire gene
CNVR_15028	5	44417380	44544860	CNV	5	20215611	48752237	Meat_and_Carcass_QTL	22866	Intramuscular_fat	ENSBTAG00000020564			Paralogs	protein_coding	Some exons
CNVR_15028	5	44417380	44544860	CNV	5	20215611	48752237	Meat_and_Carcass_QTL	22866	Intramuscular_fat	ENSBTAG00000022971			Paralogs	protein_coding	Entire gene
CNVR_15028	5	44417380	44544860	CNV	5	20215611	48752237	Meat_and_Carcass_QTL	22866	Intramuscular_fat	ENSBTAG00000039170			Paralogs	protein_coding	Entire gene
CNVR_15029	5	44417440	44448436	CNV	5	20215611	48752237	Meat_and_Carcass_QTL	22866	Intramuscular_fat	ENSBTAG00000000198			Paralogs	protein_coding	Entire gene
CNVR_15029	5	44417440	44448436	CNV	5	20215611	48752237	Meat_and_Carcass_QTL	22866	Intramuscular_fat	ENSBTAG00000022971			Paralogs	protein_coding	Entire gene
CNVR_15030	5	44426165	44461728	CNV	5	20215611	48752237	Meat_and_Carcass_QTL	22866	Intramuscular_fat	ENSBTAG00000000198			Paralogs	protein_coding	Entire gene
CNVR_15040	5	44519001	44546700	DEL	5	20215611	48752237	Meat_and_Carcass_QTL	22866	Intramuscular_fat	ENSBTAG00000020564			Paralogs	protein_coding	Some exons
CNVR_15042	5	44618751	44620292	DEL	5	20215611	48752237	Meat_and_Carcass_QTL	22866	Intramuscular_fat
CNVR_15050	5	45442164	45442816	DEL	5	20215611	48752237	Meat_and_Carcass_QTL	22866	Intramuscular_fat
CNVR_15050	5	45442164	45442816	DEL	5	45089737	45971062	Reproduction_Association	24564	Calving_ease
CNVR_15060	5	47901746	47905186	DEL	5	20215611	48752237	Meat_and_Carcass_QTL	22866	Intramuscular_fat	ENSBTAG00000002004	LLPH	LLP homolog, long-term synaptic facilitation [Source:HGNC Symbol;Acc:HGNC:28229]	No_Paralogs	protein_coding	Some exons
CNVR_15060	5	47901746	47905186	DEL	5	47211302	48080259	Production_QTL	22757	Body_weight_(birth)	ENSBTAG00000002004	LLPH	LLP homolog, long-term synaptic facilitation [Source:HGNC Symbol;Acc:HGNC:28229]	No_Paralogs	protein_coding	Some exons
CNVR_15074	5	49998601	50002500	DEL	5	47539203	90486800	Meat_and_Carcass_QTL	22864	Intramuscular_fat
CNVR_15077	5	50471963	50472917	DEL	5	47539203	90486800	Meat_and_Carcass_QTL	22864	Intramuscular_fat
CNVR_15081	5	51347339	51349626	DEL	5	47539203	90486800	Meat_and_Carcass_QTL	22864	Intramuscular_fat
CNVR_15084	5	52146001	52154336	DEL	5	51901594	52600701	Meat_and_Carcass_QTL	22879	Fat_thickness_at_the_12th_rib	ENSBTAG00000045842			Paralogs	protein_coding	Entire gene
CNVR_15084	5	52146001	52154336	DEL	5	47539203	90486800	Meat_and_Carcass_QTL	22864	Intramuscular_fat	ENSBTAG00000045842			Paralogs	protein_coding	Entire gene
CNVR_15085	5	52209562	52212300	DEL	5	47539203	90486800	Meat_and_Carcass_QTL	22864	Intramuscular_fat
CNVR_15085	5	52209562	52212300	DEL	5	51901594	52600701	Meat_and_Carcass_QTL	22879	Fat_thickness_at_the_12th_rib
CNVR_15087	5	52680501	52682403	DEL	5	47539203	90486800	Meat_and_Carcass_QTL	22864	Intramuscular_fat
CNVR_15088	5	52812697	52813257	DEL	5	47539203	90486800	Meat_and_Carcass_QTL	22864	Intramuscular_fat
CNVR_15091	5	53065501	53070600	DEL	5	47539203	90486800	Meat_and_Carcass_QTL	22864	Intramuscular_fat
CNVR_15100	5	55306173	55309250	DEL	5	47539203	90486800	Meat_and_Carcass_QTL	22864	Intramuscular_fat
CNVR_15103	5	55837864	55839464	DEL	5	47539203	90486800	Meat_and_Carcass_QTL	22864	Intramuscular_fat
CNVR_15103	5	55837864	55839464	DEL	5	55555604	55945273	Meat_and_Carcass_QTL	22849	Longissimus_muscle_area
CNVR_15104	5	55842302	55851912	DEL	5	47539203	90486800	Meat_and_Carcass_QTL	22864	Intramuscular_fat	ENSBTAG00000017543	XRCC6BP1	mitochondrial inner membrane protease ATP23 homolog [Source:RefSeq peptide;Acc:NP_001192419]	No_Paralogs	protein_coding	Some exons
CNVR_15104	5	55842302	55851912	DEL	5	55555604	55945273	Meat_and_Carcass_QTL	22849	Longissimus_muscle_area	ENSBTAG00000017543	XRCC6BP1	mitochondrial inner membrane protease ATP23 homolog [Source:RefSeq peptide;Acc:NP_001192419]	No_Paralogs	protein_coding	Some exons
CNVR_15105	5	55886231	55887070	DEL	5	47539203	90486800	Meat_and_Carcass_QTL	22864	Intramuscular_fat
CNVR_15105	5	55886231	55887070	DEL	5	55555604	55945273	Meat_and_Carcass_QTL	22849	Longissimus_muscle_area
CNVR_15110	5	58013272	58014110	DEL	5	47539203	90486800	Meat_and_Carcass_QTL	22864	Intramuscular_fat	ENSBTAG00000018506			Paralogs	protein_coding	Entire gene
CNVR_15116	5	58124701	58155500	DEL	5	47539203	90486800	Meat_and_Carcass_QTL	22864	Intramuscular_fat
CNVR_15120	5	58595212	58605514	DEL	5	47539203	90486800	Meat_and_Carcass_QTL	22864	Intramuscular_fat	ENSBTAG00000047292			Paralogs	protein_coding	Entire gene
CNVR_15123	5	58730908	58731408	DEL	5	47539203	90486800	Meat_and_Carcass_QTL	22864	Intramuscular_fat
CNVR_15126	5	58864471	58866210	DEL	5	47539203	90486800	Meat_and_Carcass_QTL	22864	Intramuscular_fat
CNVR_15131	5	58960077	59285733	DEL	5	47539203	90486800	Meat_and_Carcass_QTL	22864	Intramuscular_fat	ENSBTAG00000024691	OR6C1	olfactory receptor family 6 subfamily C member 1 [Source:HGNC Symbol;Acc:HGNC:8355]	Paralogs	protein_coding	Entire gene
CNVR_15131	5	58960077	59285733	DEL	5	47539203	90486800	Meat_and_Carcass_QTL	22864	Intramuscular_fat	ENSBTAG00000045816			Paralogs	protein_coding	Entire gene
CNVR_15131	5	58960077	59285733	DEL	5	47539203	90486800	Meat_and_Carcass_QTL	22864	Intramuscular_fat	ENSBTAG00000045922			Paralogs	protein_coding	Entire gene
CNVR_15131	5	58960077	59285733	DEL	5	47539203	90486800	Meat_and_Carcass_QTL	22864	Intramuscular_fat	ENSBTAG00000046016			Paralogs	protein_coding	Entire gene
CNVR_15131	5	58960077	59285733	DEL	5	47539203	90486800	Meat_and_Carcass_QTL	22864	Intramuscular_fat	ENSBTAG00000046645			No_Paralogs	pseudogene	Entire gene
CNVR_15131	5	58960077	59285733	DEL	5	47539203	90486800	Meat_and_Carcass_QTL	22864	Intramuscular_fat	ENSBTAG00000046994			Paralogs	protein_coding	Entire gene
CNVR_15131	5	58960077	59285733	DEL	5	47539203	90486800	Meat_and_Carcass_QTL	22864	Intramuscular_fat	ENSBTAG00000047109			Paralogs	protein_coding	Entire gene
CNVR_15131	5	58960077	59285733	DEL	5	47539203	90486800	Meat_and_Carcass_QTL	22864	Intramuscular_fat	ENSBTAG00000048233			Paralogs	protein_coding	Entire gene
CNVR_15131	5	58960077	59285733	DEL	5	47539203	90486800	Meat_and_Carcass_QTL	22864	Intramuscular_fat	ENSBTAG00000048277			Paralogs	protein_coding	Entire gene
CNVR_15135	5	59091501	59093325	DEL	5	47539203	90486800	Meat_and_Carcass_QTL	22864	Intramuscular_fat
CNVR_15140	5	59369160	59647775	DEL	5	47539203	90486800	Meat_and_Carcass_QTL	22864	Intramuscular_fat	ENSBTAG00000002913			Paralogs	protein_coding	Entire gene
CNVR_15140	5	59369160	59647775	DEL	5	47539203	90486800	Meat_and_Carcass_QTL	22864	Intramuscular_fat	ENSBTAG00000026078			Paralogs	protein_coding	Entire gene
CNVR_15140	5	59369160	59647775	DEL	5	47539203	90486800	Meat_and_Carcass_QTL	22864	Intramuscular_fat	ENSBTAG00000031096			Paralogs	protein_coding	Entire gene
CNVR_15140	5	59369160	59647775	DEL	5	47539203	90486800	Meat_and_Carcass_QTL	22864	Intramuscular_fat	ENSBTAG00000031097			Paralogs	protein_coding	Entire gene
CNVR_15140	5	59369160	59647775	DEL	5	47539203	90486800	Meat_and_Carcass_QTL	22864	Intramuscular_fat	ENSBTAG00000031099			Paralogs	protein_coding	Entire gene
CNVR_15140	5	59369160	59647775	DEL	5	47539203	90486800	Meat_and_Carcass_QTL	22864	Intramuscular_fat	ENSBTAG00000031100			No_Paralogs	pseudogene	Entire gene
CNVR_15140	5	59369160	59647775	DEL	5	47539203	90486800	Meat_and_Carcass_QTL	22864	Intramuscular_fat	ENSBTAG00000045752			Paralogs	protein_coding	Entire gene
CNVR_15140	5	59369160	59647775	DEL	5	47539203	90486800	Meat_and_Carcass_QTL	22864	Intramuscular_fat	ENSBTAG00000046446			Paralogs	protein_coding	Entire gene
CNVR_15140	5	59369160	59647775	DEL	5	47539203	90486800	Meat_and_Carcass_QTL	22864	Intramuscular_fat	ENSBTAG00000047890			Paralogs	protein_coding	Entire gene
CNVR_15143	5	59587160	59587950	DEL	5	47539203	90486800	Meat_and_Carcass_QTL	22864	Intramuscular_fat
CNVR_15145	5	59622001	59625776	DEL	5	47539203	90486800	Meat_and_Carcass_QTL	22864	Intramuscular_fat
CNVR_15146	5	59641707	59646986	DUP|DEL	5	47539203	90486800	Meat_and_Carcass_QTL	22864	Intramuscular_fat
CNVR_15149	5	59727077	59728958	DEL	5	47539203	90486800	Meat_and_Carcass_QTL	22864	Intramuscular_fat
CNVR_15154	5	59942395	59943500	DEL	5	47539203	90486800	Meat_and_Carcass_QTL	22864	Intramuscular_fat
CNVR_15155	5	59984813	60111721	CNV	5	47539203	90486800	Meat_and_Carcass_QTL	22864	Intramuscular_fat	ENSBTAG00000045807			Paralogs	protein_coding	Entire gene
CNVR_15155	5	59984813	60111721	CNV	5	47539203	90486800	Meat_and_Carcass_QTL	22864	Intramuscular_fat	ENSBTAG00000046317			Paralogs	protein_coding	Entire gene
CNVR_15155	5	59984813	60111721	CNV	5	47539203	90486800	Meat_and_Carcass_QTL	22864	Intramuscular_fat	ENSBTAG00000046761			Paralogs	protein_coding	Entire gene
CNVR_15155	5	59984813	60111721	CNV	5	47539203	90486800	Meat_and_Carcass_QTL	22864	Intramuscular_fat	ENSBTAG00000046884		olfactory receptor-like [Source:RefSeq peptide;Acc:NP_001193267]	Paralogs	protein_coding	Entire gene
CNVR_15164	5	60786800	60788527	DEL	5	47539203	90486800	Meat_and_Carcass_QTL	22864	Intramuscular_fat
CNVR_15165	5	61258209	61262750	DEL	5	47539203	90486800	Meat_and_Carcass_QTL	22864	Intramuscular_fat	ENSBTAG00000015792			No_Paralogs	protein_coding	Some exons
CNVR_15167	5	62455410	62457408	DEL	5	47539203	90486800	Meat_and_Carcass_QTL	22864	Intramuscular_fat
CNVR_15169	5	62861251	62865500	DEL	5	47539203	90486800	Meat_and_Carcass_QTL	22864	Intramuscular_fat
CNVR_15173	5	63889220	63890288	DEL	5	47539203	90486800	Meat_and_Carcass_QTL	22864	Intramuscular_fat
CNVR_15183	5	65771501	65772304	DEL	5	47539203	90486800	Meat_and_Carcass_QTL	22864	Intramuscular_fat	ENSBTAG00000011392	MYBPC1	myosin binding protein C, slow type [Source:HGNC Symbol;Acc:HGNC:7549]	Paralogs	protein_coding	Some exons
CNVR_15184	5	65894701	65901900	DEL	5	47539203	90486800	Meat_and_Carcass_QTL	22864	Intramuscular_fat
CNVR_15186	5	66342452	66343918	DEL	5	47539203	90486800	Meat_and_Carcass_QTL	22864	Intramuscular_fat	ENSBTAG00000039709	PARPBP	PARP1 binding protein [Source:HGNC Symbol;Acc:HGNC:26074]	No_Paralogs	protein_coding	Intron
CNVR_15189	5	67613501	67616500	DEL	5	67031023	67824220	Meat_and_Carcass_QTL	22881	Fat_thickness_at_the_12th_rib	ENSBTAG00000006010	STAB2	stabilin-2 precursor [Source:RefSeq peptide;Acc:NP_001193608]	Paralogs	protein_coding	Intron
CNVR_15189	5	67613501	67616500	DEL	5	47539203	90486800	Meat_and_Carcass_QTL	22864	Intramuscular_fat	ENSBTAG00000006010	STAB2	stabilin-2 precursor [Source:RefSeq peptide;Acc:NP_001193608]	Paralogs	protein_coding	Intron
CNVR_15190	5	67886981	67888635	DEL	5	67780167	67992565	Meat_and_Carcass_QTL	22882	Fat_thickness_at_the_12th_rib	ENSBTAG00000027899			No_Paralogs	protein_coding	Intron
CNVR_15190	5	67886981	67888635	DEL	5	47539203	90486800	Meat_and_Carcass_QTL	22864	Intramuscular_fat	ENSBTAG00000027899			No_Paralogs	protein_coding	Intron
CNVR_15194	5	68968001	68978100	DEL	5	47539203	90486800	Meat_and_Carcass_QTL	22864	Intramuscular_fat
CNVR_15200	5	70646251	70647958	DEL	5	47539203	90486800	Meat_and_Carcass_QTL	22864	Intramuscular_fat	ENSBTAG00000010149	CRY1	cryptochrome-1 [Source:RefSeq peptide;Acc:NP_001098885]	Paralogs	protein_coding	Intron
CNVR_15204	5	72080725	72081756	DEL	5	47539203	90486800	Meat_and_Carcass_QTL	22864	Intramuscular_fat	ENSBTAG00000026666		Protein HP-20 homolog [Source:UniProtKB/Swiss-Prot;Acc:Q2KIT0]	Paralogs	protein_coding	Intron
CNVR_15206	5	72433061	72434357	DEL	5	47539203	90486800	Meat_and_Carcass_QTL	22864	Intramuscular_fat	ENSBTAG00000021953	LARGE	LARGE xylosyl- and glucuronyltransferase 1 [Source:HGNC Symbol;Acc:HGNC:6511]	Paralogs	protein_coding	Intron
CNVR_15220	5	73267501	73277100	DEL	5	47539203	90486800	Meat_and_Carcass_QTL	22864	Intramuscular_fat
CNVR_15225	5	74632601	74672928	DEL	5	47539203	90486800	Meat_and_Carcass_QTL	22864	Intramuscular_fat
CNVR_15226	5	74637436	74678454	DEL	5	47539203	90486800	Meat_and_Carcass_QTL	22864	Intramuscular_fat	ENSBTAG00000037799			Paralogs	protein_coding	Some exons
CNVR_15230	5	74857924	74885061	DEL	5	47539203	90486800	Meat_and_Carcass_QTL	22864	Intramuscular_fat	ENSBTAG00000039524			Paralogs	protein_coding	Entire gene
CNVR_15241	5	75294331	75295254	DEL	5	47539203	90486800	Meat_and_Carcass_QTL	22864	Intramuscular_fat
CNVR_15244	5	75781394	75782847	DEL	5	47539203	90486800	Meat_and_Carcass_QTL	22864	Intramuscular_fat
CNVR_15247	5	76278696	76279782	DEL	5	75933509	76317361	Meat_and_Carcass_QTL	22883	Fat_thickness_at_the_12th_rib	ENSBTAG00000015043	MFNG	MFNG O-fucosylpeptide 3-beta-N-acetylglucosaminyltransferase [Source:HGNC Symbol;Acc:HGNC:7038]	Paralogs	protein_coding	Intron
CNVR_15247	5	76278696	76279782	DEL	5	47539203	90486800	Meat_and_Carcass_QTL	22864	Intramuscular_fat	ENSBTAG00000015043	MFNG	MFNG O-fucosylpeptide 3-beta-N-acetylglucosaminyltransferase [Source:HGNC Symbol;Acc:HGNC:7038]	Paralogs	protein_coding	Intron
CNVR_15254	5	76737247	76737710	DEL	5	76533399	76755076	Meat_and_Carcass_QTL	22884	Fat_thickness_at_the_12th_rib	ENSBTAG00000000606	SYT10	synaptotagmin 10 [Source:HGNC Symbol;Acc:HGNC:19266]	Paralogs	protein_coding	Intron
CNVR_15254	5	76737247	76737710	DEL	5	47539203	90486800	Meat_and_Carcass_QTL	22864	Intramuscular_fat	ENSBTAG00000000606	SYT10	synaptotagmin 10 [Source:HGNC Symbol;Acc:HGNC:19266]	Paralogs	protein_coding	Intron
CNVR_15260	5	77324521	77383470	DEL	5	47539203	90486800	Meat_and_Carcass_QTL	22864	Intramuscular_fat	ENSBTAG00000002651	PKP2	plakophilin-2 [Source:RefSeq peptide;Acc:NP_001077198]	Paralogs	protein_coding	Some exons
CNVR_15263	5	77560891	77562429	DEL	5	47539203	90486800	Meat_and_Carcass_QTL	22864	Intramuscular_fat	ENSBTAG00000011395	DNM1L	dynamin 1 like [Source:HGNC Symbol;Acc:HGNC:2973]	Paralogs	protein_coding	Intron
CNVR_15264	5	77561038	77583259	DEL	5	47539203	90486800	Meat_and_Carcass_QTL	22864	Intramuscular_fat	ENSBTAG00000011395	DNM1L	dynamin 1 like [Source:HGNC Symbol;Acc:HGNC:2973]	Paralogs	protein_coding	5' UTR
CNVR_15265	5	77565908	77566784	DEL	5	47539203	90486800	Meat_and_Carcass_QTL	22864	Intramuscular_fat	ENSBTAG00000011395	DNM1L	dynamin 1 like [Source:HGNC Symbol;Acc:HGNC:2973]	Paralogs	protein_coding	Intron
CNVR_15276	5	79280538	79283225	DUP	5	47539203	90486800	Meat_and_Carcass_QTL	22864	Intramuscular_fat	ENSBTAG00000014106	IPO8	importin-8 [Source:RefSeq peptide;Acc:NP_001193049]	Paralogs	protein_coding	Intron
CNVR_15277	5	79466001	79467872	DEL	5	47539203	90486800	Meat_and_Carcass_QTL	22864	Intramuscular_fat
CNVR_15278	5	79626711	79628338	DEL	5	47539203	90486800	Meat_and_Carcass_QTL	22864	Intramuscular_fat
CNVR_15280	5	79826188	79828335	DEL	5	47539203	90486800	Meat_and_Carcass_QTL	22864	Intramuscular_fat
CNVR_15283	5	80080801	80085150	DEL	5	47539203	90486800	Meat_and_Carcass_QTL	22864	Intramuscular_fat
CNVR_15290	5	80898083	80899740	DEL	5	47539203	90486800	Meat_and_Carcass_QTL	22864	Intramuscular_fat
CNVR_15291	5	81089074	81090250	DEL	5	47539203	90486800	Meat_and_Carcass_QTL	22864	Intramuscular_fat
CNVR_15292	5	81257226	81258082	DEL	5	47539203	90486800	Meat_and_Carcass_QTL	22864	Intramuscular_fat
CNVR_15293	5	81300178	81303500	DEL	5	47539203	90486800	Meat_and_Carcass_QTL	22864	Intramuscular_fat
CNVR_15294	5	81431364	81432337	DEL	5	47539203	90486800	Meat_and_Carcass_QTL	22864	Intramuscular_fat
CNVR_15295	5	81438855	81439585	DEL	5	47539203	90486800	Meat_and_Carcass_QTL	22864	Intramuscular_fat
CNVR_15297	5	81716114	81718070	DEL	5	47539203	90486800	Meat_and_Carcass_QTL	22864	Intramuscular_fat	ENSBTAG00000012448	CCDC91	Bos taurus coiled-coil domain containing 91	No_Paralogs	protein_coding	Intron
CNVR_15300	5	82355822	82356595	DEL	5	47539203	90486800	Meat_and_Carcass_QTL	22864	Intramuscular_fat
CNVR_15301	5	82427864	82428817	DEL	5	47539203	90486800	Meat_and_Carcass_QTL	22864	Intramuscular_fat
CNVR_15302	5	82623001	82625168	DEL	5	47539203	90486800	Meat_and_Carcass_QTL	22864	Intramuscular_fat
CNVR_15303	5	82850422	82851863	DEL	5	47539203	90486800	Meat_and_Carcass_QTL	22864	Intramuscular_fat
CNVR_15305	5	83028084	83028787	DEL	5	47539203	90486800	Meat_and_Carcass_QTL	22864	Intramuscular_fat	ENSBTAG00000011798	STK38L	serine/threonine kinase 38 like [Source:HGNC Symbol;Acc:HGNC:17848]	Paralogs	protein_coding	Intron
CNVR_15306	5	83104201	83110000	DEL	5	47539203	90486800	Meat_and_Carcass_QTL	22864	Intramuscular_fat
CNVR_15308	5	83512629	83513916	DEL	5	47539203	90486800	Meat_and_Carcass_QTL	22864	Intramuscular_fat	ENSBTAG00000002313	ITPR2	inositol 1,4,5-trisphosphate receptor type 2 [Source:RefSeq peptide;Acc:NP_776794]	Paralogs	protein_coding	Intron
CNVR_15315	5	84294002	84294546	DEL	5	47539203	90486800	Meat_and_Carcass_QTL	22864	Intramuscular_fat	ENSBTAG00000021980	RASSF8	Ras association domain family member 8 [Source:HGNC Symbol;Acc:HGNC:13232]	Paralogs	protein_coding	Intron
CNVR_15319	5	84728037	84729172	DEL	5	47539203	90486800	Meat_and_Carcass_QTL	22864	Intramuscular_fat
CNVR_15328	5	85742204	85745250	DEL	5	47539203	90486800	Meat_and_Carcass_QTL	22864	Intramuscular_fat
CNVR_15331	5	86679996	86680715	DEL	5	47539203	90486800	Meat_and_Carcass_QTL	22864	Intramuscular_fat	ENSBTAG00000022360	SOX5	SRY-box 5 [Source:HGNC Symbol;Acc:HGNC:11201]	Paralogs	protein_coding	Intron
CNVR_15332	5	86988730	86989506	DEL	5	47539203	90486800	Meat_and_Carcass_QTL	22864	Intramuscular_fat	ENSBTAG00000022360	SOX5	SRY-box 5 [Source:HGNC Symbol;Acc:HGNC:11201]	Paralogs	protein_coding	Intron
CNVR_15334	5	87117251	87118155	DEL	5	47539203	90486800	Meat_and_Carcass_QTL	22864	Intramuscular_fat
CNVR_15336	5	87462751	87465351	DEL	5	47539203	90486800	Meat_and_Carcass_QTL	22864	Intramuscular_fat
CNVR_15337	5	87792237	87793155	DEL	5	47539203	90486800	Meat_and_Carcass_QTL	22864	Intramuscular_fat
CNVR_15350	5	90316751	90318859	DEL	5	47539203	90486800	Meat_and_Carcass_QTL	22864	Intramuscular_fat
CNVR_15614	6	99001	107000	DEL	6	20	44020250	Production_Association	24790	Body_weight_(yearling)
CNVR_15620	6	436440	1090676	DEL	6	20	44020250	Production_Association	24790	Body_weight_(yearling)
CNVR_15632	6	1187349	1188116	DEL	6	20	44020250	Production_Association	24790	Body_weight_(yearling)
CNVR_15642	6	1555001	1557165	DEL	6	20	44020250	Production_Association	24790	Body_weight_(yearling)
CNVR_15646	6	2059229	2060037	DEL	6	20	44020250	Production_Association	24790	Body_weight_(yearling)	ENSBTAG00000044082	MARCH1	membrane associated ring-CH-type finger 1 [Source:HGNC Symbol;Acc:HGNC:26077]	Paralogs	protein_coding	Intron
CNVR_15647	6	2062195	2067495	DEL	6	20	44020250	Production_Association	24790	Body_weight_(yearling)	ENSBTAG00000044082	MARCH1	membrane associated ring-CH-type finger 1 [Source:HGNC Symbol;Acc:HGNC:26077]	Paralogs	protein_coding	Intron
CNVR_15651	6	2666101	2677000	DEL	6	20	44020250	Production_Association	24790	Body_weight_(yearling)
CNVR_15654	6	2861341	2862576	DEL	6	20	44020250	Production_Association	24790	Body_weight_(yearling)
CNVR_15659	6	3371815	3400234	DEL	6	20	44020250	Production_Association	24790	Body_weight_(yearling)	ENSBTAG00000004945	BBS7	Bardet-Biedl syndrome 7 protein [Source:RefSeq peptide;Acc:NP_001178275]	No_Paralogs	protein_coding	Some exons
CNVR_15661	6	3820673	3836055	DEL	6	20	44020250	Production_Association	24790	Body_weight_(yearling)
CNVR_15664	6	4018173	4019042	DEL	6	20	44020250	Production_Association	24790	Body_weight_(yearling)
CNVR_15665	6	4195426	4196175	DEL	6	20	44020250	Production_Association	24790	Body_weight_(yearling)
CNVR_15668	6	4274120	4276259	DEL	6	20	44020250	Production_Association	24790	Body_weight_(yearling)
CNVR_15670	6	4970751	4976250	DEL	6	20	44020250	Production_Association	24790	Body_weight_(yearling)
CNVR_15671	6	5301741	5910224	CNV	6	20	44020250	Production_Association	24790	Body_weight_(yearling)	ENSBTAG00000024874			Paralogs	protein_coding	Entire gene
CNVR_15671	6	5301741	5910224	CNV	6	20	44020250	Production_Association	24790	Body_weight_(yearling)	ENSBTAG00000035129			Paralogs	protein_coding	Entire gene
CNVR_15671	6	5301741	5910224	CNV	6	20	44020250	Production_Association	24790	Body_weight_(yearling)	ENSBTAG00000037426			Paralogs	protein_coding	Entire gene
CNVR_15671	6	5301741	5910224	CNV	6	20	44020250	Production_Association	24790	Body_weight_(yearling)	ENSBTAG00000047900			Paralogs	protein_coding	Entire gene
CNVR_15672	6	5303751	6613000	CNV	6	20	44020250	Production_Association	24790	Body_weight_(yearling)	ENSBTAG00000024874			Paralogs	protein_coding	Entire gene
CNVR_15672	6	5303751	6613000	CNV	6	20	44020250	Production_Association	24790	Body_weight_(yearling)	ENSBTAG00000035129			Paralogs	protein_coding	Entire gene
CNVR_15672	6	5303751	6613000	CNV	6	20	44020250	Production_Association	24790	Body_weight_(yearling)	ENSBTAG00000035319			Paralogs	protein_coding	Entire gene
CNVR_15672	6	5303751	6613000	CNV	6	20	44020250	Production_Association	24790	Body_weight_(yearling)	ENSBTAG00000035764			Paralogs	protein_coding	Entire gene
CNVR_15672	6	5303751	6613000	CNV	6	20	44020250	Production_Association	24790	Body_weight_(yearling)	ENSBTAG00000037311			Paralogs	miRNA	Entire gene
CNVR_15672	6	5303751	6613000	CNV	6	20	44020250	Production_Association	24790	Body_weight_(yearling)	ENSBTAG00000037426			Paralogs	protein_coding	Entire gene
CNVR_15672	6	5303751	6613000	CNV	6	20	44020250	Production_Association	24790	Body_weight_(yearling)	ENSBTAG00000040228			Paralogs	protein_coding	Entire gene
CNVR_15672	6	5303751	6613000	CNV	6	20	44020250	Production_Association	24790	Body_weight_(yearling)	ENSBTAG00000047900			Paralogs	protein_coding	Entire gene
CNVR_15678	6	5563747	6025885	CNV	6	20	44020250	Production_Association	24790	Body_weight_(yearling)	ENSBTAG00000035129			Paralogs	protein_coding	3' UTR
CNVR_15678	6	5563747	6025885	CNV	6	20	44020250	Production_Association	24790	Body_weight_(yearling)	ENSBTAG00000035319			Paralogs	protein_coding	Entire gene
CNVR_15695	6	6596989	6604528	DEL	6	20	44020250	Production_Association	24790	Body_weight_(yearling)
CNVR_15696	6	6602831	6605593	DEL	6	20	44020250	Production_Association	24790	Body_weight_(yearling)
CNVR_15699	6	6989704	7040750	DEL	6	20	44020250	Production_Association	24790	Body_weight_(yearling)	ENSBTAG00000024888	PDE5A	Bos taurus phosphodiesterase 5A, cGMP-specific	Paralogs	protein_coding	Some exons
CNVR_15714	6	7167435	7168040	DEL	6	20	44020250	Production_Association	24790	Body_weight_(yearling)	ENSBTAG00000010350	USP53	ubiquitin specific peptidase 53 [Source:HGNC Symbol;Acc:HGNC:29255]	Paralogs	protein_coding	Intron
CNVR_15716	6	7432251	7436056	DEL	6	20	44020250	Production_Association	24790	Body_weight_(yearling)	ENSBTAG00000006434	SYNPO2	synaptopodin 2 [Source:HGNC Symbol;Acc:HGNC:17732]	Paralogs	protein_coding	Intron
CNVR_15724	6	7810186	7811800	DEL	6	20	44020250	Production_Association	24790	Body_weight_(yearling)	ENSBTAG00000014080	METTL14	methyltransferase like 14 [Source:HGNC Symbol;Acc:HGNC:29330]	No_Paralogs	protein_coding	Intron
CNVR_15728	6	8203446	8204242	DEL	6	20	44020250	Production_Association	24790	Body_weight_(yearling)	ENSBTAG00000007316	NDST3	N-deacetylase and N-sulfotransferase 3 [Source:HGNC Symbol;Acc:HGNC:7682]	Paralogs	protein_coding	Intron
CNVR_15732	6	8703224	8705700	DEL	6	20	44020250	Production_Association	24790	Body_weight_(yearling)
CNVR_15733	6	8719448	8720458	DEL	6	20	44020250	Production_Association	24790	Body_weight_(yearling)
CNVR_15734	6	8767645	8768820	DEL	6	20	44020250	Production_Association	24790	Body_weight_(yearling)
CNVR_15736	6	8953346	8955017	DEL	6	20	44020250	Production_Association	24790	Body_weight_(yearling)
CNVR_15738	6	9091251	9105600	DEL	6	20	44020250	Production_Association	24790	Body_weight_(yearling)
CNVR_15740	6	9374839	9375782	DEL	6	20	44020250	Production_Association	24790	Body_weight_(yearling)
CNVR_15743	6	9508875	9510373	DEL	6	20	44020250	Production_Association	24790	Body_weight_(yearling)
CNVR_15752	6	10358989	10361586	DEL	6	20	44020250	Production_Association	24790	Body_weight_(yearling)
CNVR_15754	6	10422948	10423552	DEL	6	20	44020250	Production_Association	24790	Body_weight_(yearling)
CNVR_15761	6	10722423	10723692	DEL	6	20	44020250	Production_Association	24790	Body_weight_(yearling)
CNVR_15765	6	10848901	10852536	DEL	6	20	44020250	Production_Association	24790	Body_weight_(yearling)
CNVR_15771	6	11130248	11131416	DEL	6	20	44020250	Production_Association	24790	Body_weight_(yearling)
CNVR_15776	6	12261953	12263122	DEL	6	20	44020250	Production_Association	24790	Body_weight_(yearling)
CNVR_15777	6	12344119	12344756	DEL	6	20	44020250	Production_Association	24790	Body_weight_(yearling)
CNVR_15780	6	12553824	12556750	DEL	6	20	44020250	Production_Association	24790	Body_weight_(yearling)
CNVR_15781	6	12735925	12914584	DEL	6	20	44020250	Production_Association	24790	Body_weight_(yearling)	ENSBTAG00000017808	ARSJ	arylsulfatase family member J [Source:HGNC Symbol;Acc:HGNC:26286]	Paralogs	protein_coding	3' UTR
CNVR_15782	6	12798142	12800750	DEL	6	20	44020250	Production_Association	24790	Body_weight_(yearling)	ENSBTAG00000017808	ARSJ	arylsulfatase family member J [Source:HGNC Symbol;Acc:HGNC:26286]	Paralogs	protein_coding	Intron
CNVR_15783	6	12798142	12800630	DEL	6	20	44020250	Production_Association	24790	Body_weight_(yearling)	ENSBTAG00000017808	ARSJ	arylsulfatase family member J [Source:HGNC Symbol;Acc:HGNC:26286]	Paralogs	protein_coding	Intron
CNVR_15785	6	12843001	12861300	DEL	6	20	44020250	Production_Association	24790	Body_weight_(yearling)
CNVR_15794	6	14721782	14723095	DEL	6	20	44020250	Production_Association	24790	Body_weight_(yearling)
CNVR_15795	6	14894010	14895035	DEL	6	20	44020250	Production_Association	24790	Body_weight_(yearling)
CNVR_15801	6	16580189	16581000	DEL	6	20	44020250	Production_Association	24790	Body_weight_(yearling)
CNVR_15808	6	17103931	17105876	DEL	6	20	44020250	Production_Association	24790	Body_weight_(yearling)
CNVR_15829	6	22505665	22507126	DEL	6	18046673	47449338	Milk_Association	20571	Milk_kappa-casein_content
CNVR_15829	6	22505665	22507126	DEL	6	18046673	47449338	Milk_Association	20593	Milk_protein_content
CNVR_15829	6	22505665	22507126	DEL	6	20	44020250	Production_Association	24790	Body_weight_(yearling)
CNVR_15834	6	22973576	22975030	DEL	6	18046673	47449338	Milk_Association	20571	Milk_kappa-casein_content	ENSBTAG00000009035	CENPE	centromere protein E [Source:HGNC Symbol;Acc:HGNC:1856]	Paralogs	protein_coding	Intron
CNVR_15834	6	22973576	22975030	DEL	6	18046673	47449338	Milk_Association	20593	Milk_protein_content	ENSBTAG00000009035	CENPE	centromere protein E [Source:HGNC Symbol;Acc:HGNC:1856]	Paralogs	protein_coding	Intron
CNVR_15834	6	22973576	22975030	DEL	6	20	44020250	Production_Association	24790	Body_weight_(yearling)	ENSBTAG00000009035	CENPE	centromere protein E [Source:HGNC Symbol;Acc:HGNC:1856]	Paralogs	protein_coding	Intron
CNVR_15838	6	23192251	23199134	DEL	6	18046673	47449338	Milk_Association	20571	Milk_kappa-casein_content	ENSBTAG00000009673	SLC9B1	solute carrier family 9 member B1 [Source:HGNC Symbol;Acc:HGNC:24244]	Paralogs	protein_coding	Intron
CNVR_15838	6	23192251	23199134	DEL	6	18046673	47449338	Milk_Association	20593	Milk_protein_content	ENSBTAG00000009673	SLC9B1	solute carrier family 9 member B1 [Source:HGNC Symbol;Acc:HGNC:24244]	Paralogs	protein_coding	Intron
CNVR_15838	6	23192251	23199134	DEL	6	20	44020250	Production_Association	24790	Body_weight_(yearling)	ENSBTAG00000009673	SLC9B1	solute carrier family 9 member B1 [Source:HGNC Symbol;Acc:HGNC:24244]	Paralogs	protein_coding	Intron
CNVR_15840	6	23479251	23503064	DEL	6	18046673	47449338	Milk_Association	20571	Milk_kappa-casein_content	ENSBTAG00000019761	MANBA	mannosidase beta [Source:HGNC Symbol;Acc:HGNC:6831]	No_Paralogs	protein_coding	Intron
CNVR_15840	6	23479251	23503064	DEL	6	18046673	47449338	Milk_Association	20593	Milk_protein_content	ENSBTAG00000019761	MANBA	mannosidase beta [Source:HGNC Symbol;Acc:HGNC:6831]	No_Paralogs	protein_coding	Intron
CNVR_15840	6	23479251	23503064	DEL	6	20	44020250	Production_Association	24790	Body_weight_(yearling)	ENSBTAG00000019761	MANBA	mannosidase beta [Source:HGNC Symbol;Acc:HGNC:6831]	No_Paralogs	protein_coding	Intron
CNVR_15843	6	23525319	23525925	DEL	6	18046673	47449338	Milk_Association	20571	Milk_kappa-casein_content	ENSBTAG00000019761	MANBA	mannosidase beta [Source:HGNC Symbol;Acc:HGNC:6831]	No_Paralogs	protein_coding	Intron
CNVR_15843	6	23525319	23525925	DEL	6	18046673	47449338	Milk_Association	20593	Milk_protein_content	ENSBTAG00000019761	MANBA	mannosidase beta [Source:HGNC Symbol;Acc:HGNC:6831]	No_Paralogs	protein_coding	Intron
CNVR_15843	6	23525319	23525925	DEL	6	20	44020250	Production_Association	24790	Body_weight_(yearling)	ENSBTAG00000019761	MANBA	mannosidase beta [Source:HGNC Symbol;Acc:HGNC:6831]	No_Paralogs	protein_coding	Intron
CNVR_15845	6	24119310	24120600	DEL	6	18046673	47449338	Milk_Association	20571	Milk_kappa-casein_content
CNVR_15845	6	24119310	24120600	DEL	6	18046673	47449338	Milk_Association	20593	Milk_protein_content
CNVR_15845	6	24119310	24120600	DEL	6	20	44020250	Production_Association	24790	Body_weight_(yearling)
CNVR_15850	6	24433696	24435250	DEL	6	18046673	47449338	Milk_Association	20571	Milk_kappa-casein_content
CNVR_15850	6	24433696	24435250	DEL	6	18046673	47449338	Milk_Association	20593	Milk_protein_content
CNVR_15850	6	24433696	24435250	DEL	6	20	44020250	Production_Association	24790	Body_weight_(yearling)
CNVR_15859	6	25838555	25840030	DEL	6	18046673	47449338	Milk_Association	20571	Milk_kappa-casein_content
CNVR_15859	6	25838555	25840030	DEL	6	18046673	47449338	Milk_Association	20593	Milk_protein_content
CNVR_15859	6	25838555	25840030	DEL	6	20	44020250	Production_Association	24790	Body_weight_(yearling)
CNVR_15870	6	27100429	27102085	DEL	6	18046673	47449338	Milk_Association	20571	Milk_kappa-casein_content
CNVR_15870	6	27100429	27102085	DEL	6	18046673	47449338	Milk_Association	20593	Milk_protein_content
CNVR_15870	6	27100429	27102085	DEL	6	20	44020250	Production_Association	24790	Body_weight_(yearling)
CNVR_15871	6	27113174	27136805	DEL	6	18046673	47449338	Milk_Association	20571	Milk_kappa-casein_content
CNVR_15871	6	27113174	27136805	DEL	6	18046673	47449338	Milk_Association	20593	Milk_protein_content
CNVR_15871	6	27113174	27136805	DEL	6	20	44020250	Production_Association	24790	Body_weight_(yearling)
CNVR_15874	6	27587988	27589804	DEL	6	18046673	47449338	Milk_Association	20571	Milk_kappa-casein_content	ENSBTAG00000007522	RAP1GDS1	rap1 GTPase-GDP dissociation stimulator 1 [Source:RefSeq peptide;Acc:NP_777091]	No_Paralogs	protein_coding	Intron
CNVR_15874	6	27587988	27589804	DEL	6	18046673	47449338	Milk_Association	20593	Milk_protein_content	ENSBTAG00000007522	RAP1GDS1	rap1 GTPase-GDP dissociation stimulator 1 [Source:RefSeq peptide;Acc:NP_777091]	No_Paralogs	protein_coding	Intron
CNVR_15874	6	27587988	27589804	DEL	6	20	44020250	Production_Association	24790	Body_weight_(yearling)	ENSBTAG00000007522	RAP1GDS1	rap1 GTPase-GDP dissociation stimulator 1 [Source:RefSeq peptide;Acc:NP_777091]	No_Paralogs	protein_coding	Intron
CNVR_15876	6	27748161	27749015	DEL	6	18046673	47449338	Milk_Association	20571	Milk_kappa-casein_content
CNVR_15876	6	27748161	27749015	DEL	6	18046673	47449338	Milk_Association	20593	Milk_protein_content
CNVR_15876	6	27748161	27749015	DEL	6	20	44020250	Production_Association	24790	Body_weight_(yearling)
CNVR_15879	6	28107751	28113000	DEL	6	18046673	47449338	Milk_Association	20571	Milk_kappa-casein_content
CNVR_15879	6	28107751	28113000	DEL	6	18046673	47449338	Milk_Association	20593	Milk_protein_content
CNVR_15879	6	28107751	28113000	DEL	6	20	44020250	Production_Association	24790	Body_weight_(yearling)
CNVR_15881	6	28269001	28272000	DEL	6	18046673	47449338	Milk_Association	20571	Milk_kappa-casein_content
CNVR_15881	6	28269001	28272000	DEL	6	18046673	47449338	Milk_Association	20593	Milk_protein_content
CNVR_15881	6	28269001	28272000	DEL	6	20	44020250	Production_Association	24790	Body_weight_(yearling)
CNVR_15885	6	28620975	28622053	DEL	6	18046673	47449338	Milk_Association	20571	Milk_kappa-casein_content
CNVR_15885	6	28620975	28622053	DEL	6	18046673	47449338	Milk_Association	20593	Milk_protein_content
CNVR_15885	6	28620975	28622053	DEL	6	20	44020250	Production_Association	24790	Body_weight_(yearling)
CNVR_15886	6	28981646	28982750	DEL	6	18046673	47449338	Milk_Association	20571	Milk_kappa-casein_content
CNVR_15886	6	28981646	28982750	DEL	6	18046673	47449338	Milk_Association	20593	Milk_protein_content
CNVR_15886	6	28981646	28982750	DEL	6	20	44020250	Production_Association	24790	Body_weight_(yearling)
CNVR_15890	6	29549921	29553909	DEL	6	18046673	47449338	Milk_Association	20571	Milk_kappa-casein_content
CNVR_15890	6	29549921	29553909	DEL	6	18046673	47449338	Milk_Association	20593	Milk_protein_content
CNVR_15890	6	29549921	29553909	DEL	6	20	44020250	Production_Association	24790	Body_weight_(yearling)
CNVR_15892	6	29624603	29625653	DEL	6	18046673	47449338	Milk_Association	20571	Milk_kappa-casein_content
CNVR_15892	6	29624603	29625653	DEL	6	18046673	47449338	Milk_Association	20593	Milk_protein_content
CNVR_15892	6	29624603	29625653	DEL	6	20	44020250	Production_Association	24790	Body_weight_(yearling)
CNVR_15898	6	31308601	31311047	DEL	6	18046673	47449338	Milk_Association	20571	Milk_kappa-casein_content
CNVR_15898	6	31308601	31311047	DEL	6	18046673	47449338	Milk_Association	20593	Milk_protein_content
CNVR_15898	6	31308601	31311047	DEL	6	20	44020250	Production_Association	24790	Body_weight_(yearling)
CNVR_15900	6	32010702	32011164	DEL	6	18046673	47449338	Milk_Association	20571	Milk_kappa-casein_content
CNVR_15900	6	32010702	32011164	DEL	6	18046673	47449338	Milk_Association	20593	Milk_protein_content
CNVR_15900	6	32010702	32011164	DEL	6	20	44020250	Production_Association	24790	Body_weight_(yearling)
CNVR_15902	6	32155021	32155826	DEL	6	18046673	47449338	Milk_Association	20571	Milk_kappa-casein_content
CNVR_15902	6	32155021	32155826	DEL	6	18046673	47449338	Milk_Association	20593	Milk_protein_content
CNVR_15902	6	32155021	32155826	DEL	6	20	44020250	Production_Association	24790	Body_weight_(yearling)
CNVR_15909	6	32624964	32630250	DEL	6	18046673	47449338	Milk_Association	20571	Milk_kappa-casein_content
CNVR_15909	6	32624964	32630250	DEL	6	18046673	47449338	Milk_Association	20593	Milk_protein_content
CNVR_15909	6	32624964	32630250	DEL	6	20	44020250	Production_Association	24790	Body_weight_(yearling)
CNVR_15910	6	32744000	32745250	DEL	6	18046673	47449338	Milk_Association	20571	Milk_kappa-casein_content
CNVR_15910	6	32744000	32745250	DEL	6	18046673	47449338	Milk_Association	20593	Milk_protein_content
CNVR_15910	6	32744000	32745250	DEL	6	20	44020250	Production_Association	24790	Body_weight_(yearling)
CNVR_15915	6	33504901	33506500	DEL	6	18046673	47449338	Milk_Association	20571	Milk_kappa-casein_content
CNVR_15915	6	33504901	33506500	DEL	6	18046673	47449338	Milk_Association	20593	Milk_protein_content
CNVR_15915	6	33504901	33506500	DEL	6	20	44020250	Production_Association	24790	Body_weight_(yearling)
CNVR_15915	6	33504901	33506500	DEL	6	33396356	33911063	Meat_and_Carcass_Association	24618	Carcass_weight
CNVR_15916	6	33738094	33738828	DEL	6	18046673	47449338	Milk_Association	20571	Milk_kappa-casein_content
CNVR_15916	6	33738094	33738828	DEL	6	18046673	47449338	Milk_Association	20593	Milk_protein_content
CNVR_15916	6	33738094	33738828	DEL	6	20	44020250	Production_Association	24790	Body_weight_(yearling)
CNVR_15916	6	33738094	33738828	DEL	6	33396356	33911063	Meat_and_Carcass_Association	24618	Carcass_weight
CNVR_15918	6	33746171	33746854	DEL	6	18046673	47449338	Milk_Association	20571	Milk_kappa-casein_content
CNVR_15918	6	33746171	33746854	DEL	6	18046673	47449338	Milk_Association	20593	Milk_protein_content
CNVR_15918	6	33746171	33746854	DEL	6	20	44020250	Production_Association	24790	Body_weight_(yearling)
CNVR_15918	6	33746171	33746854	DEL	6	33396356	33911063	Meat_and_Carcass_Association	24618	Carcass_weight
CNVR_15926	6	34650128	34651136	DEL	6	18046673	47449338	Milk_Association	20571	Milk_kappa-casein_content
CNVR_15926	6	34650128	34651136	DEL	6	18046673	47449338	Milk_Association	20593	Milk_protein_content
CNVR_15926	6	34650128	34651136	DEL	6	20	44020250	Production_Association	24790	Body_weight_(yearling)
CNVR_15932	6	35471209	35472597	DEL	6	18046673	47449338	Milk_Association	20571	Milk_kappa-casein_content	ENSBTAG00000019808	CCSER1	coiled-coil serine rich protein 1 [Source:HGNC Symbol;Acc:HGNC:29349]	No_Paralogs	protein_coding	Intron
CNVR_15932	6	35471209	35472597	DEL	6	18046673	47449338	Milk_Association	20593	Milk_protein_content	ENSBTAG00000019808	CCSER1	coiled-coil serine rich protein 1 [Source:HGNC Symbol;Acc:HGNC:29349]	No_Paralogs	protein_coding	Intron
CNVR_15932	6	35471209	35472597	DEL	6	35147153	35922378	Production_Association	24526	Body_weight_(birth)	ENSBTAG00000019808	CCSER1	coiled-coil serine rich protein 1 [Source:HGNC Symbol;Acc:HGNC:29349]	No_Paralogs	protein_coding	Intron
CNVR_15932	6	35471209	35472597	DEL	6	20	44020250	Production_Association	24790	Body_weight_(yearling)	ENSBTAG00000019808	CCSER1	coiled-coil serine rich protein 1 [Source:HGNC Symbol;Acc:HGNC:29349]	No_Paralogs	protein_coding	Intron
CNVR_15935	6	36012913	36017049	DEL	6	18046673	47449338	Milk_Association	20571	Milk_kappa-casein_content
CNVR_15935	6	36012913	36017049	DEL	6	18046673	47449338	Milk_Association	20593	Milk_protein_content
CNVR_15935	6	36012913	36017049	DEL	6	20	44020250	Production_Association	24790	Body_weight_(yearling)
CNVR_15942	6	36629501	36631286	DEL	6	18046673	47449338	Milk_Association	20571	Milk_kappa-casein_content
CNVR_15942	6	36629501	36631286	DEL	6	18046673	47449338	Milk_Association	20593	Milk_protein_content
CNVR_15942	6	36629501	36631286	DEL	6	20	44020250	Production_Association	24790	Body_weight_(yearling)
CNVR_15958	6	38587715	38589374	DEL	6	38042011	38939012	Meat_and_Carcass_Association	24622	Carcass_weight	ENSBTAG00000005989	LAP3	leucine aminopeptidase 3 [Source:HGNC Symbol;Acc:HGNC:18449]	Paralogs	protein_coding	Intron
CNVR_15958	6	38587715	38589374	DEL	6	38042011	38939012	Meat_and_Carcass_Association	24648	Fat_thickness_at_the_12th_rib	ENSBTAG00000005989	LAP3	leucine aminopeptidase 3 [Source:HGNC Symbol;Acc:HGNC:18449]	Paralogs	protein_coding	Intron
CNVR_15958	6	38587715	38589374	DEL	6	38042011	38939012	Meat_and_Carcass_Association	24697	Longissimus_muscle_area	ENSBTAG00000005989	LAP3	leucine aminopeptidase 3 [Source:HGNC Symbol;Acc:HGNC:18449]	Paralogs	protein_coding	Intron
CNVR_15958	6	38587715	38589374	DEL	6	18046673	47449338	Milk_Association	20571	Milk_kappa-casein_content	ENSBTAG00000005989	LAP3	leucine aminopeptidase 3 [Source:HGNC Symbol;Acc:HGNC:18449]	Paralogs	protein_coding	Intron
CNVR_15958	6	38587715	38589374	DEL	6	18046673	47449338	Milk_Association	20593	Milk_protein_content	ENSBTAG00000005989	LAP3	leucine aminopeptidase 3 [Source:HGNC Symbol;Acc:HGNC:18449]	Paralogs	protein_coding	Intron
CNVR_15958	6	38587715	38589374	DEL	6	38042011	38939012	Production_Association	24530	Body_weight_(birth)	ENSBTAG00000005989	LAP3	leucine aminopeptidase 3 [Source:HGNC Symbol;Acc:HGNC:18449]	Paralogs	protein_coding	Intron
CNVR_15958	6	38587715	38589374	DEL	6	38042011	38939012	Production_Association	24683	Body_weight_(mature)	ENSBTAG00000005989	LAP3	leucine aminopeptidase 3 [Source:HGNC Symbol;Acc:HGNC:18449]	Paralogs	protein_coding	Intron
CNVR_15958	6	38587715	38589374	DEL	6	38042011	38939012	Production_Association	24720	Body_weight_(weaning)	ENSBTAG00000005989	LAP3	leucine aminopeptidase 3 [Source:HGNC Symbol;Acc:HGNC:18449]	Paralogs	protein_coding	Intron
CNVR_15958	6	38587715	38589374	DEL	6	20	44020250	Production_Association	24790	Body_weight_(yearling)	ENSBTAG00000005989	LAP3	leucine aminopeptidase 3 [Source:HGNC Symbol;Acc:HGNC:18449]	Paralogs	protein_coding	Intron
CNVR_15958	6	38587715	38589374	DEL	6	38042011	38939012	Reproduction_Association	24571	Calving_ease	ENSBTAG00000005989	LAP3	leucine aminopeptidase 3 [Source:HGNC Symbol;Acc:HGNC:18449]	Paralogs	protein_coding	Intron
CNVR_15964	6	39473029	39473745	DEL	6	18046673	47449338	Milk_Association	20571	Milk_kappa-casein_content
CNVR_15964	6	39473029	39473745	DEL	6	18046673	47449338	Milk_Association	20593	Milk_protein_content
CNVR_15964	6	39473029	39473745	DEL	6	20	44020250	Production_Association	24790	Body_weight_(yearling)
CNVR_15965	6	39711411	39712737	DEL	6	18046673	47449338	Milk_Association	20571	Milk_kappa-casein_content
CNVR_15965	6	39711411	39712737	DEL	6	18046673	47449338	Milk_Association	20593	Milk_protein_content
CNVR_15965	6	39711411	39712737	DEL	6	20	44020250	Production_Association	24790	Body_weight_(yearling)
CNVR_15968	6	40876251	40883281	DEL	6	18046673	47449338	Milk_Association	20571	Milk_kappa-casein_content
CNVR_15968	6	40876251	40883281	DEL	6	18046673	47449338	Milk_Association	20593	Milk_protein_content
CNVR_15968	6	40876251	40883281	DEL	6	20	44020250	Production_Association	24790	Body_weight_(yearling)
CNVR_15971	6	41143397	41145086	DEL	6	18046673	47449338	Milk_Association	20571	Milk_kappa-casein_content
CNVR_15971	6	41143397	41145086	DEL	6	18046673	47449338	Milk_Association	20593	Milk_protein_content
CNVR_15971	6	41143397	41145086	DEL	6	20	44020250	Production_Association	24790	Body_weight_(yearling)
CNVR_15973	6	41287524	41289252	DEL	6	18046673	47449338	Milk_Association	20571	Milk_kappa-casein_content	ENSBTAG00000005108	SLIT2	slit homolog 2 protein precursor [Source:RefSeq peptide;Acc:NP_001178445]	Paralogs	protein_coding	Intron
CNVR_15973	6	41287524	41289252	DEL	6	18046673	47449338	Milk_Association	20593	Milk_protein_content	ENSBTAG00000005108	SLIT2	slit homolog 2 protein precursor [Source:RefSeq peptide;Acc:NP_001178445]	Paralogs	protein_coding	Intron
CNVR_15973	6	41287524	41289252	DEL	6	20	44020250	Production_Association	24790	Body_weight_(yearling)	ENSBTAG00000005108	SLIT2	slit homolog 2 protein precursor [Source:RefSeq peptide;Acc:NP_001178445]	Paralogs	protein_coding	Intron
CNVR_15980	6	43726657	43727384	DEL	6	18046673	47449338	Milk_Association	20571	Milk_kappa-casein_content	ENSBTAG00000020363	GBA3	cytosolic beta-glucosidase [Source:RefSeq peptide;Acc:NP_001178206]	Paralogs	protein_coding	Intron
CNVR_15980	6	43726657	43727384	DEL	6	18046673	47449338	Milk_Association	20593	Milk_protein_content	ENSBTAG00000020363	GBA3	cytosolic beta-glucosidase [Source:RefSeq peptide;Acc:NP_001178206]	Paralogs	protein_coding	Intron
CNVR_15980	6	43726657	43727384	DEL	6	20	44020250	Production_Association	24790	Body_weight_(yearling)	ENSBTAG00000020363	GBA3	cytosolic beta-glucosidase [Source:RefSeq peptide;Acc:NP_001178206]	Paralogs	protein_coding	Intron
CNVR_15982	6	43905064	43935724	DEL	6	18046673	47449338	Milk_Association	20571	Milk_kappa-casein_content
CNVR_15982	6	43905064	43935724	DEL	6	18046673	47449338	Milk_Association	20593	Milk_protein_content
CNVR_15982	6	43905064	43935724	DEL	6	20	44020250	Production_Association	24790	Body_weight_(yearling)
CNVR_15983	6	44050251	44057500	DEL	6	18046673	47449338	Milk_Association	20571	Milk_kappa-casein_content
CNVR_15983	6	44050251	44057500	DEL	6	18046673	47449338	Milk_Association	20593	Milk_protein_content
CNVR_15991	6	46159501	46171500	DEL	6	18046673	47449338	Milk_Association	20571	Milk_kappa-casein_content
CNVR_15991	6	46159501	46171500	DEL	6	18046673	47449338	Milk_Association	20593	Milk_protein_content
CNVR_15992	6	46568995	46574250	DEL	6	18046673	47449338	Milk_Association	20571	Milk_kappa-casein_content
CNVR_15992	6	46568995	46574250	DEL	6	18046673	47449338	Milk_Association	20593	Milk_protein_content
CNVR_15993	6	46579463	46583250	DEL	6	18046673	47449338	Milk_Association	20571	Milk_kappa-casein_content
CNVR_15993	6	46579463	46583250	DEL	6	18046673	47449338	Milk_Association	20593	Milk_protein_content
CNVR_16033	6	50696707	50697642	DEL	6	50008629	50996673	Meat_and_Carcass_QTL	31784	trans-16-C18
CNVR_16034	6	50749035	50749853	DEL	6	50008629	50996673	Meat_and_Carcass_QTL	31784	trans-16-C18
CNVR_16054	6	53174909	53186000	DEL	6	53022829	53957738	Production_Association	24723	Body_weight_(weaning)
CNVR_16060	6	53773713	53774851	DEL	6	53022829	53957738	Production_Association	24723	Body_weight_(weaning)
CNVR_16064	6	54231435	54236100	DEL	6	54026087	54961725	Meat_and_Carcass_Association	24624	Carcass_weight
CNVR_16064	6	54231435	54236100	DEL	6	54026087	54961725	Production_Association	24791	Body_weight_(yearling)
CNVR_16069	6	54510203	54511070	DEL	6	54026087	54961725	Meat_and_Carcass_Association	24624	Carcass_weight
CNVR_16069	6	54510203	54511070	DEL	6	54026087	54961725	Production_Association	24791	Body_weight_(yearling)
CNVR_16076	6	54700395	54701028	DEL	6	54026087	54961725	Meat_and_Carcass_Association	24624	Carcass_weight
CNVR_16076	6	54700395	54701028	DEL	6	54026087	54961725	Production_Association	24791	Body_weight_(yearling)
CNVR_16080	6	54863574	54865058	DEL	6	54026087	54961725	Meat_and_Carcass_Association	24624	Carcass_weight
CNVR_16080	6	54863574	54865058	DEL	6	54026087	54961725	Production_Association	24791	Body_weight_(yearling)
CNVR_16242	6	76983251	76987158	DEL	6	76603490	77706108	Milk_Association	35708	Milk_protein_percentage
CNVR_16242	6	76983251	76987158	DEL	6	76603490	77706108	Milk_Association	35378	Milk_yield
CNVR_16243	6	77051053	77052915	DEL	6	76603490	77706108	Milk_Association	35708	Milk_protein_percentage
CNVR_16243	6	77051053	77052915	DEL	6	76603490	77706108	Milk_Association	35378	Milk_yield
CNVR_16245	6	77662713	77664049	DEL	6	76603490	77706108	Milk_Association	35708	Milk_protein_percentage
CNVR_16245	6	77662713	77664049	DEL	6	76603490	77706108	Milk_Association	35378	Milk_yield
CNVR_16746	7	15083101	15108000	DEL	7	15067652	15921536	Meat_and_Carcass_QTL	19769	Lignoceric_acid_content	ENSBTAG00000046564			Paralogs	protein_coding	Entire gene
CNVR_16749	7	15325501	15327081	DEL	7	15067652	15921536	Meat_and_Carcass_QTL	19769	Lignoceric_acid_content	ENSBTAG00000039493			Paralogs	protein_coding	Intron
CNVR_16757	7	15677245	15690294	DEL	7	15067652	15921536	Meat_and_Carcass_QTL	19706	Lignoceric_acid_content
CNVR_16757	7	15677245	15690294	DEL	7	15067652	15921536	Meat_and_Carcass_QTL	19769	Lignoceric_acid_content
CNVR_16780	7	20613711	20615179	DEL	7	17086793	88971675	Health_QTL	31181	Cold_tolerance
CNVR_16786	7	23041001	23044043	DEL	7	17086793	88971675	Health_QTL	31181	Cold_tolerance
CNVR_16787	7	23056353	23056999	DEL	7	17086793	88971675	Health_QTL	31181	Cold_tolerance
CNVR_16790	7	23917607	23918324	DEL	7	17086793	88971675	Health_QTL	31181	Cold_tolerance
CNVR_16791	7	23917757	23918302	DEL	7	17086793	88971675	Health_QTL	31181	Cold_tolerance
CNVR_16810	7	27696850	27699215	DEL	7	17086793	88971675	Health_QTL	31181	Cold_tolerance	ENSBTAG00000021977	PRRC1	proline rich coiled-coil 1 [Source:HGNC Symbol;Acc:HGNC:28164]	No_Paralogs	protein_coding	Intron
CNVR_16811	7	27699350	27700928	DEL	7	17086793	88971675	Health_QTL	31181	Cold_tolerance	ENSBTAG00000021977	PRRC1	proline rich coiled-coil 1 [Source:HGNC Symbol;Acc:HGNC:28164]	No_Paralogs	protein_coding	Intron
CNVR_16817	7	28207501	28239750	DEL	7	17086793	88971675	Health_QTL	31181	Cold_tolerance	ENSBTAG00000006797	MARCH3	membrane associated ring-CH-type finger 3 [Source:HGNC Symbol;Acc:HGNC:28728]	Paralogs	protein_coding	Some exons
CNVR_16818	7	28449050	28450593	DEL	7	17086793	88971675	Health_QTL	31181	Cold_tolerance	ENSBTAG00000002882	LMNB1	lamin-B1 [Source:RefSeq peptide;Acc:NP_001096765]	Paralogs	protein_coding	Intron
CNVR_16822	7	28953188	28954079	DEL	7	17086793	88971675	Health_QTL	31181	Cold_tolerance
CNVR_16823	7	29375047	29376441	DEL	7	17086793	88971675	Health_QTL	31181	Cold_tolerance
CNVR_16826	7	29694375	29695155	DEL	7	17086793	88971675	Health_QTL	31181	Cold_tolerance
CNVR_16827	7	29740863	29743500	DEL	7	17086793	88971675	Health_QTL	31181	Cold_tolerance
CNVR_16828	7	29921858	29924120	DEL	7	17086793	88971675	Health_QTL	31181	Cold_tolerance
CNVR_16830	7	30082455	30084108	DEL	7	17086793	88971675	Health_QTL	31181	Cold_tolerance
CNVR_16836	7	31291501	31309000	DEL	7	17086793	88971675	Health_QTL	31181	Cold_tolerance
CNVR_16838	7	31792811	31793570	DEL	7	17086793	88971675	Health_QTL	31181	Cold_tolerance
CNVR_16844	7	32074130	32075173	DEL	7	17086793	88971675	Health_QTL	31181	Cold_tolerance
CNVR_16849	7	32375227	32376308	DEL	7	17086793	88971675	Health_QTL	31181	Cold_tolerance	ENSBTAG00000025358	SNX2	sorting nexin 2 [Source:HGNC Symbol;Acc:HGNC:11173]	Paralogs	protein_coding	Intron
CNVR_16850	7	32666157	32666991	DEL	7	17086793	88971675	Health_QTL	31181	Cold_tolerance
CNVR_16851	7	33121064	33122571	DEL	7	17086793	88971675	Health_QTL	31181	Cold_tolerance
CNVR_16856	7	33863648	33958986	DEL	7	17086793	88971675	Health_QTL	31181	Cold_tolerance
CNVR_16864	7	34275208	34276411	DEL	7	17086793	88971675	Health_QTL	31181	Cold_tolerance
CNVR_16868	7	34622751	34623806	DEL	7	17086793	88971675	Health_QTL	31181	Cold_tolerance
CNVR_16870	7	34793220	34794054	DEL	7	17086793	88971675	Health_QTL	31181	Cold_tolerance
CNVR_16879	7	35122954	35127500	DEL	7	17086793	88971675	Health_QTL	31181	Cold_tolerance
CNVR_16882	7	35423953	35424551	DEL	7	17086793	88971675	Health_QTL	31181	Cold_tolerance
CNVR_16886	7	35793455	35800500	DEL	7	17086793	88971675	Health_QTL	31181	Cold_tolerance
CNVR_16888	7	35889759	35890644	DEL	7	17086793	88971675	Health_QTL	31181	Cold_tolerance
CNVR_16892	7	36731401	36736250	DEL	7	17086793	88971675	Health_QTL	31181	Cold_tolerance
CNVR_16895	7	36857237	36858388	DEL	7	17086793	88971675	Health_QTL	31181	Cold_tolerance
CNVR_16902	7	37533784	37534248	DEL	7	17086793	88971675	Health_QTL	31181	Cold_tolerance
CNVR_16910	7	38404741	38405524	DEL	7	17086793	88971675	Health_QTL	31181	Cold_tolerance
CNVR_16912	7	38867304	38868005	DEL	7	17086793	88971675	Health_QTL	31181	Cold_tolerance
CNVR_16923	7	40944751	40949700	DEL	7	17086793	88971675	Health_QTL	31181	Cold_tolerance
CNVR_16924	7	41438602	41443091	DEL	7	17086793	88971675	Health_QTL	31181	Cold_tolerance
CNVR_16925	7	41440251	41442454	DEL	7	17086793	88971675	Health_QTL	31181	Cold_tolerance
CNVR_16926	7	41493988	41494842	DEL	7	17086793	88971675	Health_QTL	31181	Cold_tolerance
CNVR_16931	7	41580968	41625276	DEL	7	17086793	88971675	Health_QTL	31181	Cold_tolerance	ENSBTAG00000039706			Paralogs	protein_coding	Entire gene
CNVR_16931	7	41580968	41625276	DEL	7	17086793	88971675	Health_QTL	31181	Cold_tolerance	ENSBTAG00000047300			Paralogs	protein_coding	3' UTR
CNVR_16933	7	41841601	41851800	DEL	7	17086793	88971675	Health_QTL	31181	Cold_tolerance
CNVR_16937	7	42303323	42304065	DEL	7	17086793	88971675	Health_QTL	31181	Cold_tolerance	ENSBTAG00000030735			Paralogs	protein_coding	Entire gene
CNVR_16938	7	42303344	42304020	DEL	7	17086793	88971675	Health_QTL	31181	Cold_tolerance	ENSBTAG00000030735			Paralogs	protein_coding	Entire gene
CNVR_16940	7	42369251	42408900	DEL	7	17086793	88971675	Health_QTL	31181	Cold_tolerance
[truncated: 269 more rows]
